# Supplementary material for: Integrated Analyses Identify CDH2 as a Hub Gene Associated with Cisplatin Resistance and Prognosis in Ovarian Cancer
Source: Int J Mol Sci. 2026 Jan 10;27(2):713. doi: 10.3390/ijms27020713 (PMC12841472; doi:10.3390/ijms27020713)
Supplement: Supplementary file 1 [file ijms-27-00713-s001.zip › Supplementary Table S1.xlsx]

## Sheet: A
!Sample_title	Cisplatin resistant, subpopulation 1, biological rep 1	Cisplatin resistant, subpopulation 1, biological rep 2	Cisplatin resistant, subpopulation 1, biological rep 3	Cisplatin resistant, subpopulation 2, biological rep 1	Cisplatin resistant, subpopulation 2, biological rep 2	Cisplatin resistant, subpopulation 2, biological rep 3	Doxorubicin resistant, subpopulation 1, biological rep 1	Doxorubicin resistant, subpopulation 1, biological rep 2	Doxorubicin resistant, subpopulation 1, biological rep 3	Doxorubicin resistant, subpopulation 2, biological rep 1	Doxorubicin resistant, subpopulation 2, biological rep 2	Doxorubicin resistant, subpopulation 2, biological rep 3	Paclitaxel resistant, subpopulation 1, biological rep 1	Paclitaxel resistant, subpopulation 1, biological rep 2	Paclitaxel resistant, subpopulation 1, biological rep 3	Paclitaxel resistant, subpopulation 2, biological rep 1	Paclitaxel resistant, subpopulation 2, biological rep 2	Paclitaxel resistant, subpopulation 2, biological rep 3	Topotecan resistant, subpopulation 1, biological rep 1	Topotecan resistant, subpopulation 1, biological rep 2	Topotecan resistant, subpopulation 1, biological rep 3	Topotecan resistant, subpopulation 2, biological rep 1	Topotecan resistant, subpopulation 2, biological rep 2	Topotecan resistant, subpopulation 2, biological rep 3	Control line, biological rep 1	Control line, biological rep 2	Control line, biological rep 3	Cisplatin resistant, biological rep 1	Cisplatin resistant, biological rep 2	Cisplatin resistant, biological rep 3	Doxorubicin resistant, biological rep 1	Doxorubicin resistant, biological rep 2	Doxorubicin resistant, biological rep 3	Methotrexate resistant, biological rep 1	Methotrexate resistant, biological rep 2	Methotrexate resistant, biological rep 3	Paclitaxel resistant, biological rep 1	Paclitaxel resistant, biological rep 2	Paclitaxel resistant, biological rep 3	Topotecan resistant, biological rep 1	Topotecan resistant, biological rep 2	Topotecan resistant, biological rep 3	Vincristine resistant, biological rep 1	Vincristine resistant, biological rep 2	Vincristine resistant, biological rep 3	Control, wild type, biological rep 1	Control, wild type, biological rep 2	Control, wild type, biological rep 3
!Sample_geo_accession	GSM1906460	GSM1906461	GSM1906462	GSM1906463	GSM1906464	GSM1906465	GSM1906466	GSM1906467	GSM1906468	GSM1906469	GSM1906470	GSM1906471	GSM1906472	GSM1906473	GSM1906474	GSM1906475	GSM1906476	GSM1906477	GSM1906478	GSM1906479	GSM1906480	GSM1906481	GSM1906482	GSM1906483	GSM1906484	GSM1906485	GSM1906486	GSM1906487	GSM1906488	GSM1906489	GSM1906490	GSM1906491	GSM1906492	GSM1906493	GSM1906494	GSM1906495	GSM1906496	GSM1906497	GSM1906498	GSM1906499	GSM1906500	GSM1906501	GSM1906502	GSM1906503	GSM1906504	GSM1906505	GSM1906506	GSM1906507
!Sample_status	Public on Oct 14 2015	Public on Oct 14 2015	Public on Oct 14 2015	Public on Oct 14 2015	Public on Oct 14 2015	Public on Oct 14 2015	Public on Oct 14 2015	Public on Oct 14 2015	Public on Oct 14 2015	Public on Oct 14 2015	Public on Oct 14 2015	Public on Oct 14 2015	Public on Oct 14 2015	Public on Oct 14 2015	Public on Oct 14 2015	Public on Oct 14 2015	Public on Oct 14 2015	Public on Oct 14 2015	Public on Oct 14 2015	Public on Oct 14 2015	Public on Oct 14 2015	Public on Oct 14 2015	Public on Oct 14 2015	Public on Oct 14 2015	Public on Oct 14 2015	Public on Oct 14 2015	Public on Oct 14 2015	Public on Oct 14 2015	Public on Oct 14 2015	Public on Oct 14 2015	Public on Oct 14 2015	Public on Oct 14 2015	Public on Oct 14 2015	Public on Oct 14 2015	Public on Oct 14 2015	Public on Oct 14 2015	Public on Oct 14 2015	Public on Oct 14 2015	Public on Oct 14 2015	Public on Oct 14 2015	Public on Oct 14 2015	Public on Oct 14 2015	Public on Oct 14 2015	Public on Oct 14 2015	Public on Oct 14 2015	Public on Oct 14 2015	Public on Oct 14 2015	Public on Oct 14 2015
!Sample_submission_date	Oct 13 2015	Oct 13 2015	Oct 13 2015	Oct 13 2015	Oct 13 2015	Oct 13 2015	Oct 13 2015	Oct 13 2015	Oct 13 2015	Oct 13 2015	Oct 13 2015	Oct 13 2015	Oct 13 2015	Oct 13 2015	Oct 13 2015	Oct 13 2015	Oct 13 2015	Oct 13 2015	Oct 13 2015	Oct 13 2015	Oct 13 2015	Oct 13 2015	Oct 13 2015	Oct 13 2015	Oct 13 2015	Oct 13 2015	Oct 13 2015	Oct 13 2015	Oct 13 2015	Oct 13 2015	Oct 13 2015	Oct 13 2015	Oct 13 2015	Oct 13 2015	Oct 13 2015	Oct 13 2015	Oct 13 2015	Oct 13 2015	Oct 13 2015	Oct 13 2015	Oct 13 2015	Oct 13 2015	Oct 13 2015	Oct 13 2015	Oct 13 2015	Oct 13 2015	Oct 13 2015	Oct 13 2015
!Sample_last_update_date	Oct 14 2015	Oct 14 2015	Oct 14 2015	Oct 14 2015	Oct 14 2015	Oct 14 2015	Oct 14 2015	Oct 14 2015	Oct 14 2015	Oct 14 2015	Oct 14 2015	Oct 14 2015	Oct 14 2015	Oct 14 2015	Oct 14 2015	Oct 14 2015	Oct 14 2015	Oct 14 2015	Oct 14 2015	Oct 14 2015	Oct 14 2015	Oct 14 2015	Oct 14 2015	Oct 14 2015	Oct 14 2015	Oct 14 2015	Oct 14 2015	Oct 14 2015	Oct 14 2015	Oct 14 2015	Oct 14 2015	Oct 14 2015	Oct 14 2015	Oct 14 2015	Oct 14 2015	Oct 14 2015	Oct 14 2015	Oct 14 2015	Oct 14 2015	Oct 14 2015	Oct 14 2015	Oct 14 2015	Oct 14 2015	Oct 14 2015	Oct 14 2015	Oct 14 2015	Oct 14 2015	Oct 14 2015
!Sample_type	RNA	RNA	RNA	RNA	RNA	RNA	RNA	RNA	RNA	RNA	RNA	RNA	RNA	RNA	RNA	RNA	RNA	RNA	RNA	RNA	RNA	RNA	RNA	RNA	RNA	RNA	RNA	RNA	RNA	RNA	RNA	RNA	RNA	RNA	RNA	RNA	RNA	RNA	RNA	RNA	RNA	RNA	RNA	RNA	RNA	RNA	RNA	RNA
!Sample_channel_count	1	1	1	1	1	1	1	1	1	1	1	1	1	1	1	1	1	1	1	1	1	1	1	1	1	1	1	1	1	1	1	1	1	1	1	1	1	1	1	1	1	1	1	1	1	1	1	1
!Sample_source_name_ch1	Csplatin resistant cell line	Csplatin resistant cell line	Csplatin resistant cell line	Csplatin resistant cell line	Csplatin resistant cell line	Csplatin resistant cell line	Doxorubicin resistant cell line	Doxorubicin resistant cell line	Doxorubicin resistant cell line	Doxorubicin resistant cell line	Doxorubicin resistant cell line	Doxorubicin resistant cell line	Paclitaxel resistant cell line	Paclitaxel resistant cell line	Paclitaxel resistant cell line	Paclitaxel resistant cell line	Paclitaxel resistant cell line	Paclitaxel resistant cell line	Topotecan resistant cell line	Topotecan resistant cell line	Topotecan resistant cell line	Topotecan resistant cell line	Topotecan resistant cell line	Topotecan resistant cell line	Control, non treated cell line	Control, non treated cell line	Control, non treated cell line	Csplatin resistant cell line	Csplatin resistant cell line	Csplatin resistant cell line	Doxorubicin resistant cell line	Doxorubicin resistant cell line	Doxorubicin resistant cell line	Methotrexate resistant cell line	Methotrexate resistant cell line	Methotrexate resistant cell line	Paclitaxel resistant cell line	Paclitaxel resistant cell line	Paclitaxel resistant cell line	Topotecan resistant cell line	Topotecan resistant cell line	Topotecan resistant cell line	Vincristine resistant cell line	Vincristine resistant cell line	Vincristine resistant cell line	Control, non treated, wild type cell line	Control, non treated, wild type cell line	Control, non treated, wild type cell line
!Sample_organism_ch1	Homo sapiens	Homo sapiens	Homo sapiens	Homo sapiens	Homo sapiens	Homo sapiens	Homo sapiens	Homo sapiens	Homo sapiens	Homo sapiens	Homo sapiens	Homo sapiens	Homo sapiens	Homo sapiens	Homo sapiens	Homo sapiens	Homo sapiens	Homo sapiens	Homo sapiens	Homo sapiens	Homo sapiens	Homo sapiens	Homo sapiens	Homo sapiens	Homo sapiens	Homo sapiens	Homo sapiens	Homo sapiens	Homo sapiens	Homo sapiens	Homo sapiens	Homo sapiens	Homo sapiens	Homo sapiens	Homo sapiens	Homo sapiens	Homo sapiens	Homo sapiens	Homo sapiens	Homo sapiens	Homo sapiens	Homo sapiens	Homo sapiens	Homo sapiens	Homo sapiens	Homo sapiens	Homo sapiens	Homo sapiens
!Sample_characteristics_ch1	cell subline: Csplatin resistant cell line	cell subline: Csplatin resistant cell line	cell subline: Csplatin resistant cell line	cell subline: Csplatin resistant cell line	cell subline: Csplatin resistant cell line	cell subline: Csplatin resistant cell line	cell subline: Doxorubicin resistant cell line	cell subline: Doxorubicin resistant cell line	cell subline: Doxorubicin resistant cell line	cell subline: Doxorubicin resistant cell line	cell subline: Doxorubicin resistant cell line	cell subline: Doxorubicin resistant cell line	cell subline: Paclitaxel resistant cell line	cell subline: Paclitaxel resistant cell line	cell subline: Paclitaxel resistant cell line	cell subline: Paclitaxel resistant cell line	cell subline: Paclitaxel resistant cell line	cell subline: Paclitaxel resistant cell line	cell subline: Topotecan resistant cell line	cell subline: Topotecan resistant cell line	cell subline: Topotecan resistant cell line	cell subline: Topotecan resistant cell line	cell subline: Topotecan resistant cell line	cell subline: Topotecan resistant cell line	cell subline: Control, non treated cell line	cell subline: Control, non treated cell line	cell subline: Control, non treated cell line	cell subline: Csplatin resistant cell line	cell subline: Csplatin resistant cell line	cell subline: Csplatin resistant cell line	cell subline: Doxorubicin resistant cell line	cell subline: Doxorubicin resistant cell line	cell subline: Doxorubicin resistant cell line	cell subline: Methotrexate resistant cell line	cell subline: Methotrexate resistant cell line	cell subline: Methotrexate resistant cell line	cell subline: Paclitaxel resistant cell line	cell subline: Paclitaxel resistant cell line	cell subline: Paclitaxel resistant cell line	cell subline: Topotecan resistant cell line	cell subline: Topotecan resistant cell line	cell subline: Topotecan resistant cell line	cell subline: Vincristine resistant cell line	cell subline: Vincristine resistant cell line	cell subline: Vincristine resistant cell line	cell subline: Control, non treated, wild type cell line	cell subline: Control, non treated, wild type cell line	cell subline: Control, non treated, wild type cell line
!Sample_characteristics_ch1	cell line: A2780	cell line: A2780	cell line: A2780	cell line: A2780	cell line: A2780	cell line: A2780	cell line: A2780	cell line: A2780	cell line: A2780	cell line: A2780	cell line: A2780	cell line: A2780	cell line: A2780	cell line: A2780	cell line: A2780	cell line: A2780	cell line: A2780	cell line: A2780	cell line: A2780	cell line: A2780	cell line: A2780	cell line: A2780	cell line: A2780	cell line: A2780	cell line: A2780	cell line: A2780	cell line: A2780	cell line: primary ovarian cancer W1	cell line: primary ovarian cancer W1	cell line: primary ovarian cancer W1	cell line: primary ovarian cancer W1	cell line: primary ovarian cancer W1	cell line: primary ovarian cancer W1	cell line: primary ovarian cancer W1	cell line: primary ovarian cancer W1	cell line: primary ovarian cancer W1	cell line: primary ovarian cancer W1	cell line: primary ovarian cancer W1	cell line: primary ovarian cancer W1	cell line: primary ovarian cancer W1	cell line: primary ovarian cancer W1	cell line: primary ovarian cancer W1	cell line: primary ovarian cancer W1	cell line: primary ovarian cancer W1	cell line: primary ovarian cancer W1	cell line: primary ovarian cancer W1	cell line: primary ovarian cancer W1	cell line: primary ovarian cancer W1
!Sample_treatment_protocol_ch1	The final concentrations used for selection were 1000 ng/ml Cis, 1100 ng/ml Pac, 100 ng/ml Dox, and 24 ng/ml Top. These concentrations were chosen based on the results of Dietel et al., 1997 [29] and were two-fold higher than the plasma concentrations of the respective drugs 2 hours after intravenous administration	The final concentrations used for selection were 1000 ng/ml Cis, 1100 ng/ml Pac, 100 ng/ml Dox, and 24 ng/ml Top. These concentrations were chosen based on the results of Dietel et al., 1997 [29] and were two-fold higher than the plasma concentrations of the respective drugs 2 hours after intravenous administration	The final concentrations used for selection were 1000 ng/ml Cis, 1100 ng/ml Pac, 100 ng/ml Dox, and 24 ng/ml Top. These concentrations were chosen based on the results of Dietel et al., 1997 [29] and were two-fold higher than the plasma concentrations of the respective drugs 2 hours after intravenous administration	The final concentrations used for selection were 1000 ng/ml Cis, 1100 ng/ml Pac, 100 ng/ml Dox, and 24 ng/ml Top. These concentrations were chosen based on the results of Dietel et al., 1997 [29] and were two-fold higher than the plasma concentrations of the respective drugs 2 hours after intravenous administration	The final concentrations used for selection were 1000 ng/ml Cis, 1100 ng/ml Pac, 100 ng/ml Dox, and 24 ng/ml Top. These concentrations were chosen based on the results of Dietel et al., 1997 [29] and were two-fold higher than the plasma concentrations of the respective drugs 2 hours after intravenous administration	The final concentrations used for selection were 1000 ng/ml Cis, 1100 ng/ml Pac, 100 ng/ml Dox, and 24 ng/ml Top. These concentrations were chosen based on the results of Dietel et al., 1997 [29] and were two-fold higher than the plasma concentrations of the respective drugs 2 hours after intravenous administration	The final concentrations used for selection were 1000 ng/ml Cis, 1100 ng/ml Pac, 100 ng/ml Dox, and 24 ng/ml Top. These concentrations were chosen based on the results of Dietel et al., 1997 [29] and were two-fold higher than the plasma concentrations of the respective drugs 2 hours after intravenous administration	The final concentrations used for selection were 1000 ng/ml Cis, 1100 ng/ml Pac, 100 ng/ml Dox, and 24 ng/ml Top. These concentrations were chosen based on the results of Dietel et al., 1997 [29] and were two-fold higher than the plasma concentrations of the respective drugs 2 hours after intravenous administration	The final concentrations used for selection were 1000 ng/ml Cis, 1100 ng/ml Pac, 100 ng/ml Dox, and 24 ng/ml Top. These concentrations were chosen based on the results of Dietel et al., 1997 [29] and were two-fold higher than the plasma concentrations of the respective drugs 2 hours after intravenous administration	The final concentrations used for selection were 1000 ng/ml Cis, 1100 ng/ml Pac, 100 ng/ml Dox, and 24 ng/ml Top. These concentrations were chosen based on the results of Dietel et al., 1997 [29] and were two-fold higher than the plasma concentrations of the respective drugs 2 hours after intravenous administration	The final concentrations used for selection were 1000 ng/ml Cis, 1100 ng/ml Pac, 100 ng/ml Dox, and 24 ng/ml Top. These concentrations were chosen based on the results of Dietel et al., 1997 [29] and were two-fold higher than the plasma concentrations of the respective drugs 2 hours after intravenous administration	The final concentrations used for selection were 1000 ng/ml Cis, 1100 ng/ml Pac, 100 ng/ml Dox, and 24 ng/ml Top. These concentrations were chosen based on the results of Dietel et al., 1997 [29] and were two-fold higher than the plasma concentrations of the respective drugs 2 hours after intravenous administration	The final concentrations used for selection were 1000 ng/ml Cis, 1100 ng/ml Pac, 100 ng/ml Dox, and 24 ng/ml Top. These concentrations were chosen based on the results of Dietel et al., 1997 [29] and were two-fold higher than the plasma concentrations of the respective drugs 2 hours after intravenous administration	The final concentrations used for selection were 1000 ng/ml Cis, 1100 ng/ml Pac, 100 ng/ml Dox, and 24 ng/ml Top. These concentrations were chosen based on the results of Dietel et al., 1997 [29] and were two-fold higher than the plasma concentrations of the respective drugs 2 hours after intravenous administration	The final concentrations used for selection were 1000 ng/ml Cis, 1100 ng/ml Pac, 100 ng/ml Dox, and 24 ng/ml Top. These concentrations were chosen based on the results of Dietel et al., 1997 [29] and were two-fold higher than the plasma concentrations of the respective drugs 2 hours after intravenous administration	The final concentrations used for selection were 1000 ng/ml Cis, 1100 ng/ml Pac, 100 ng/ml Dox, and 24 ng/ml Top. These concentrations were chosen based on the results of Dietel et al., 1997 [29] and were two-fold higher than the plasma concentrations of the respective drugs 2 hours after intravenous administration	The final concentrations used for selection were 1000 ng/ml Cis, 1100 ng/ml Pac, 100 ng/ml Dox, and 24 ng/ml Top. These concentrations were chosen based on the results of Dietel et al., 1997 [29] and were two-fold higher than the plasma concentrations of the respective drugs 2 hours after intravenous administration	The final concentrations used for selection were 1000 ng/ml Cis, 1100 ng/ml Pac, 100 ng/ml Dox, and 24 ng/ml Top. These concentrations were chosen based on the results of Dietel et al., 1997 [29] and were two-fold higher than the plasma concentrations of the respective drugs 2 hours after intravenous administration	The final concentrations used for selection were 1000 ng/ml Cis, 1100 ng/ml Pac, 100 ng/ml Dox, and 24 ng/ml Top. These concentrations were chosen based on the results of Dietel et al., 1997 [29] and were two-fold higher than the plasma concentrations of the respective drugs 2 hours after intravenous administration	The final concentrations used for selection were 1000 ng/ml Cis, 1100 ng/ml Pac, 100 ng/ml Dox, and 24 ng/ml Top. These concentrations were chosen based on the results of Dietel et al., 1997 [29] and were two-fold higher than the plasma concentrations of the respective drugs 2 hours after intravenous administration	The final concentrations used for selection were 1000 ng/ml Cis, 1100 ng/ml Pac, 100 ng/ml Dox, and 24 ng/ml Top. These concentrations were chosen based on the results of Dietel et al., 1997 [29] and were two-fold higher than the plasma concentrations of the respective drugs 2 hours after intravenous administration	The final concentrations used for selection were 1000 ng/ml Cis, 1100 ng/ml Pac, 100 ng/ml Dox, and 24 ng/ml Top. These concentrations were chosen based on the results of Dietel et al., 1997 [29] and were two-fold higher than the plasma concentrations of the respective drugs 2 hours after intravenous administration	The final concentrations used for selection were 1000 ng/ml Cis, 1100 ng/ml Pac, 100 ng/ml Dox, and 24 ng/ml Top. These concentrations were chosen based on the results of Dietel et al., 1997 [29] and were two-fold higher than the plasma concentrations of the respective drugs 2 hours after intravenous administration	The final concentrations used for selection were 1000 ng/ml Cis, 1100 ng/ml Pac, 100 ng/ml Dox, and 24 ng/ml Top. These concentrations were chosen based on the results of Dietel et al., 1997 [29] and were two-fold higher than the plasma concentrations of the respective drugs 2 hours after intravenous administration	The final concentrations used for selection were 1000 ng/ml Cis, 1100 ng/ml Pac, 100 ng/ml Dox, and 24 ng/ml Top. These concentrations were chosen based on the results of Dietel et al., 1997 [29] and were two-fold higher than the plasma concentrations of the respective drugs 2 hours after intravenous administration	The final concentrations used for selection were 1000 ng/ml Cis, 1100 ng/ml Pac, 100 ng/ml Dox, and 24 ng/ml Top. These concentrations were chosen based on the results of Dietel et al., 1997 [29] and were two-fold higher than the plasma concentrations of the respective drugs 2 hours after intravenous administration	The final concentrations used for selection were 1000 ng/ml Cis, 1100 ng/ml Pac, 100 ng/ml Dox, and 24 ng/ml Top. These concentrations were chosen based on the results of Dietel et al., 1997 [29] and were two-fold higher than the plasma concentrations of the respective drugs 2 hours after intravenous administration	The final concentrations used for selection were 1000 ng/ml Cis, 1100 ng/ml Pac, 100 ng/ml Dox, and 24 ng/ml Top. These concentrations were chosen based on the results of Dietel et al., 1997 [29] and were two-fold higher than the plasma concentrations of the respective drugs 2 hours after intravenous administration	The final concentrations used for selection were 1000 ng/ml Cis, 1100 ng/ml Pac, 100 ng/ml Dox, and 24 ng/ml Top. These concentrations were chosen based on the results of Dietel et al., 1997 [29] and were two-fold higher than the plasma concentrations of the respective drugs 2 hours after intravenous administration	The final concentrations used for selection were 1000 ng/ml Cis, 1100 ng/ml Pac, 100 ng/ml Dox, and 24 ng/ml Top. These concentrations were chosen based on the results of Dietel et al., 1997 [29] and were two-fold higher than the plasma concentrations of the respective drugs 2 hours after intravenous administration	The final concentrations used for selection were 1000 ng/ml Cis, 1100 ng/ml Pac, 100 ng/ml Dox, and 24 ng/ml Top. These concentrations were chosen based on the results of Dietel et al., 1997 [29] and were two-fold higher than the plasma concentrations of the respective drugs 2 hours after intravenous administration	The final concentrations used for selection were 1000 ng/ml Cis, 1100 ng/ml Pac, 100 ng/ml Dox, and 24 ng/ml Top. These concentrations were chosen based on the results of Dietel et al., 1997 [29] and were two-fold higher than the plasma concentrations of the respective drugs 2 hours after intravenous administration	The final concentrations used for selection were 1000 ng/ml Cis, 1100 ng/ml Pac, 100 ng/ml Dox, and 24 ng/ml Top. These concentrations were chosen based on the results of Dietel et al., 1997 [29] and were two-fold higher than the plasma concentrations of the respective drugs 2 hours after intravenous administration	The final concentrations used for selection were 1000 ng/ml Cis, 1100 ng/ml Pac, 100 ng/ml Dox, and 24 ng/ml Top. These concentrations were chosen based on the results of Dietel et al., 1997 [29] and were two-fold higher than the plasma concentrations of the respective drugs 2 hours after intravenous administration	The final concentrations used for selection were 1000 ng/ml Cis, 1100 ng/ml Pac, 100 ng/ml Dox, and 24 ng/ml Top. These concentrations were chosen based on the results of Dietel et al., 1997 [29] and were two-fold higher than the plasma concentrations of the respective drugs 2 hours after intravenous administration	The final concentrations used for selection were 1000 ng/ml Cis, 1100 ng/ml Pac, 100 ng/ml Dox, and 24 ng/ml Top. These concentrations were chosen based on the results of Dietel et al., 1997 [29] and were two-fold higher than the plasma concentrations of the respective drugs 2 hours after intravenous administration	The final concentrations used for selection were 1000 ng/ml Cis, 1100 ng/ml Pac, 100 ng/ml Dox, and 24 ng/ml Top. These concentrations were chosen based on the results of Dietel et al., 1997 [29] and were two-fold higher than the plasma concentrations of the respective drugs 2 hours after intravenous administration	The final concentrations used for selection were 1000 ng/ml Cis, 1100 ng/ml Pac, 100 ng/ml Dox, and 24 ng/ml Top. These concentrations were chosen based on the results of Dietel et al., 1997 [29] and were two-fold higher than the plasma concentrations of the respective drugs 2 hours after intravenous administration	The final concentrations used for selection were 1000 ng/ml Cis, 1100 ng/ml Pac, 100 ng/ml Dox, and 24 ng/ml Top. These concentrations were chosen based on the results of Dietel et al., 1997 [29] and were two-fold higher than the plasma concentrations of the respective drugs 2 hours after intravenous administration	The final concentrations used for selection were 1000 ng/ml Cis, 1100 ng/ml Pac, 100 ng/ml Dox, and 24 ng/ml Top. These concentrations were chosen based on the results of Dietel et al., 1997 [29] and were two-fold higher than the plasma concentrations of the respective drugs 2 hours after intravenous administration	The final concentrations used for selection were 1000 ng/ml Cis, 1100 ng/ml Pac, 100 ng/ml Dox, and 24 ng/ml Top. These concentrations were chosen based on the results of Dietel et al., 1997 [29] and were two-fold higher than the plasma concentrations of the respective drugs 2 hours after intravenous administration	The final concentrations used for selection were 1000 ng/ml Cis, 1100 ng/ml Pac, 100 ng/ml Dox, and 24 ng/ml Top. These concentrations were chosen based on the results of Dietel et al., 1997 [29] and were two-fold higher than the plasma concentrations of the respective drugs 2 hours after intravenous administration	The final concentrations used for selection were 1000 ng/ml Cis, 1100 ng/ml Pac, 100 ng/ml Dox, and 24 ng/ml Top. These concentrations were chosen based on the results of Dietel et al., 1997 [29] and were two-fold higher than the plasma concentrations of the respective drugs 2 hours after intravenous administration	The final concentrations used for selection were 1000 ng/ml Cis, 1100 ng/ml Pac, 100 ng/ml Dox, and 24 ng/ml Top. These concentrations were chosen based on the results of Dietel et al., 1997 [29] and were two-fold higher than the plasma concentrations of the respective drugs 2 hours after intravenous administration	The final concentrations used for selection were 1000 ng/ml Cis, 1100 ng/ml Pac, 100 ng/ml Dox, and 24 ng/ml Top. These concentrations were chosen based on the results of Dietel et al., 1997 [29] and were two-fold higher than the plasma concentrations of the respective drugs 2 hours after intravenous administration	The final concentrations used for selection were 1000 ng/ml Cis, 1100 ng/ml Pac, 100 ng/ml Dox, and 24 ng/ml Top. These concentrations were chosen based on the results of Dietel et al., 1997 [29] and were two-fold higher than the plasma concentrations of the respective drugs 2 hours after intravenous administration	The final concentrations used for selection were 1000 ng/ml Cis, 1100 ng/ml Pac, 100 ng/ml Dox, and 24 ng/ml Top. These concentrations were chosen based on the results of Dietel et al., 1997 [29] and were two-fold higher than the plasma concentrations of the respective drugs 2 hours after intravenous administration	The final concentrations used for selection were 1000 ng/ml Cis, 1100 ng/ml Pac, 100 ng/ml Dox, and 24 ng/ml Top. These concentrations were chosen based on the results of Dietel et al., 1997 [29] and were two-fold higher than the plasma concentrations of the respective drugs 2 hours after intravenous administration
!Sample_growth_protocol_ch1	All of the cell lines were maintained as monolayers in complete medium [MEM medium (A2780) or RPMI-1640 (W1) supplemented with 10% (v/v) foetal bovine serum, 2 pM L-glutamine, penicillin (100 units/ml), streptomycin (100 units/ml) and amphotericin B (25 μg/ml)] at 37°C in a 5% CO2 atmosphere	All of the cell lines were maintained as monolayers in complete medium [MEM medium (A2780) or RPMI-1640 (W1) supplemented with 10% (v/v) foetal bovine serum, 2 pM L-glutamine, penicillin (100 units/ml), streptomycin (100 units/ml) and amphotericin B (25 μg/ml)] at 37°C in a 5% CO2 atmosphere	All of the cell lines were maintained as monolayers in complete medium [MEM medium (A2780) or RPMI-1640 (W1) supplemented with 10% (v/v) foetal bovine serum, 2 pM L-glutamine, penicillin (100 units/ml), streptomycin (100 units/ml) and amphotericin B (25 μg/ml)] at 37°C in a 5% CO2 atmosphere	All of the cell lines were maintained as monolayers in complete medium [MEM medium (A2780) or RPMI-1640 (W1) supplemented with 10% (v/v) foetal bovine serum, 2 pM L-glutamine, penicillin (100 units/ml), streptomycin (100 units/ml) and amphotericin B (25 μg/ml)] at 37°C in a 5% CO2 atmosphere	All of the cell lines were maintained as monolayers in complete medium [MEM medium (A2780) or RPMI-1640 (W1) supplemented with 10% (v/v) foetal bovine serum, 2 pM L-glutamine, penicillin (100 units/ml), streptomycin (100 units/ml) and amphotericin B (25 μg/ml)] at 37°C in a 5% CO2 atmosphere	All of the cell lines were maintained as monolayers in complete medium [MEM medium (A2780) or RPMI-1640 (W1) supplemented with 10% (v/v) foetal bovine serum, 2 pM L-glutamine, penicillin (100 units/ml), streptomycin (100 units/ml) and amphotericin B (25 μg/ml)] at 37°C in a 5% CO2 atmosphere	All of the cell lines were maintained as monolayers in complete medium [MEM medium (A2780) or RPMI-1640 (W1) supplemented with 10% (v/v) foetal bovine serum, 2 pM L-glutamine, penicillin (100 units/ml), streptomycin (100 units/ml) and amphotericin B (25 μg/ml)] at 37°C in a 5% CO2 atmosphere	All of the cell lines were maintained as monolayers in complete medium [MEM medium (A2780) or RPMI-1640 (W1) supplemented with 10% (v/v) foetal bovine serum, 2 pM L-glutamine, penicillin (100 units/ml), streptomycin (100 units/ml) and amphotericin B (25 μg/ml)] at 37°C in a 5% CO2 atmosphere	All of the cell lines were maintained as monolayers in complete medium [MEM medium (A2780) or RPMI-1640 (W1) supplemented with 10% (v/v) foetal bovine serum, 2 pM L-glutamine, penicillin (100 units/ml), streptomycin (100 units/ml) and amphotericin B (25 μg/ml)] at 37°C in a 5% CO2 atmosphere	All of the cell lines were maintained as monolayers in complete medium [MEM medium (A2780) or RPMI-1640 (W1) supplemented with 10% (v/v) foetal bovine serum, 2 pM L-glutamine, penicillin (100 units/ml), streptomycin (100 units/ml) and amphotericin B (25 μg/ml)] at 37°C in a 5% CO2 atmosphere	All of the cell lines were maintained as monolayers in complete medium [MEM medium (A2780) or RPMI-1640 (W1) supplemented with 10% (v/v) foetal bovine serum, 2 pM L-glutamine, penicillin (100 units/ml), streptomycin (100 units/ml) and amphotericin B (25 μg/ml)] at 37°C in a 5% CO2 atmosphere	All of the cell lines were maintained as monolayers in complete medium [MEM medium (A2780) or RPMI-1640 (W1) supplemented with 10% (v/v) foetal bovine serum, 2 pM L-glutamine, penicillin (100 units/ml), streptomycin (100 units/ml) and amphotericin B (25 μg/ml)] at 37°C in a 5% CO2 atmosphere	All of the cell lines were maintained as monolayers in complete medium [MEM medium (A2780) or RPMI-1640 (W1) supplemented with 10% (v/v) foetal bovine serum, 2 pM L-glutamine, penicillin (100 units/ml), streptomycin (100 units/ml) and amphotericin B (25 μg/ml)] at 37°C in a 5% CO2 atmosphere	All of the cell lines were maintained as monolayers in complete medium [MEM medium (A2780) or RPMI-1640 (W1) supplemented with 10% (v/v) foetal bovine serum, 2 pM L-glutamine, penicillin (100 units/ml), streptomycin (100 units/ml) and amphotericin B (25 μg/ml)] at 37°C in a 5% CO2 atmosphere	All of the cell lines were maintained as monolayers in complete medium [MEM medium (A2780) or RPMI-1640 (W1) supplemented with 10% (v/v) foetal bovine serum, 2 pM L-glutamine, penicillin (100 units/ml), streptomycin (100 units/ml) and amphotericin B (25 μg/ml)] at 37°C in a 5% CO2 atmosphere	All of the cell lines were maintained as monolayers in complete medium [MEM medium (A2780) or RPMI-1640 (W1) supplemented with 10% (v/v) foetal bovine serum, 2 pM L-glutamine, penicillin (100 units/ml), streptomycin (100 units/ml) and amphotericin B (25 μg/ml)] at 37°C in a 5% CO2 atmosphere	All of the cell lines were maintained as monolayers in complete medium [MEM medium (A2780) or RPMI-1640 (W1) supplemented with 10% (v/v) foetal bovine serum, 2 pM L-glutamine, penicillin (100 units/ml), streptomycin (100 units/ml) and amphotericin B (25 μg/ml)] at 37°C in a 5% CO2 atmosphere	All of the cell lines were maintained as monolayers in complete medium [MEM medium (A2780) or RPMI-1640 (W1) supplemented with 10% (v/v) foetal bovine serum, 2 pM L-glutamine, penicillin (100 units/ml), streptomycin (100 units/ml) and amphotericin B (25 μg/ml)] at 37°C in a 5% CO2 atmosphere	All of the cell lines were maintained as monolayers in complete medium [MEM medium (A2780) or RPMI-1640 (W1) supplemented with 10% (v/v) foetal bovine serum, 2 pM L-glutamine, penicillin (100 units/ml), streptomycin (100 units/ml) and amphotericin B (25 μg/ml)] at 37°C in a 5% CO2 atmosphere	All of the cell lines were maintained as monolayers in complete medium [MEM medium (A2780) or RPMI-1640 (W1) supplemented with 10% (v/v) foetal bovine serum, 2 pM L-glutamine, penicillin (100 units/ml), streptomycin (100 units/ml) and amphotericin B (25 μg/ml)] at 37°C in a 5% CO2 atmosphere	All of the cell lines were maintained as monolayers in complete medium [MEM medium (A2780) or RPMI-1640 (W1) supplemented with 10% (v/v) foetal bovine serum, 2 pM L-glutamine, penicillin (100 units/ml), streptomycin (100 units/ml) and amphotericin B (25 μg/ml)] at 37°C in a 5% CO2 atmosphere	All of the cell lines were maintained as monolayers in complete medium [MEM medium (A2780) or RPMI-1640 (W1) supplemented with 10% (v/v) foetal bovine serum, 2 pM L-glutamine, penicillin (100 units/ml), streptomycin (100 units/ml) and amphotericin B (25 μg/ml)] at 37°C in a 5% CO2 atmosphere	All of the cell lines were maintained as monolayers in complete medium [MEM medium (A2780) or RPMI-1640 (W1) supplemented with 10% (v/v) foetal bovine serum, 2 pM L-glutamine, penicillin (100 units/ml), streptomycin (100 units/ml) and amphotericin B (25 μg/ml)] at 37°C in a 5% CO2 atmosphere	All of the cell lines were maintained as monolayers in complete medium [MEM medium (A2780) or RPMI-1640 (W1) supplemented with 10% (v/v) foetal bovine serum, 2 pM L-glutamine, penicillin (100 units/ml), streptomycin (100 units/ml) and amphotericin B (25 μg/ml)] at 37°C in a 5% CO2 atmosphere	All of the cell lines were maintained as monolayers in complete medium [MEM medium (A2780) or RPMI-1640 (W1) supplemented with 10% (v/v) foetal bovine serum, 2 pM L-glutamine, penicillin (100 units/ml), streptomycin (100 units/ml) and amphotericin B (25 μg/ml)] at 37°C in a 5% CO2 atmosphere	All of the cell lines were maintained as monolayers in complete medium [MEM medium (A2780) or RPMI-1640 (W1) supplemented with 10% (v/v) foetal bovine serum, 2 pM L-glutamine, penicillin (100 units/ml), streptomycin (100 units/ml) and amphotericin B (25 μg/ml)] at 37°C in a 5% CO2 atmosphere	All of the cell lines were maintained as monolayers in complete medium [MEM medium (A2780) or RPMI-1640 (W1) supplemented with 10% (v/v) foetal bovine serum, 2 pM L-glutamine, penicillin (100 units/ml), streptomycin (100 units/ml) and amphotericin B (25 μg/ml)] at 37°C in a 5% CO2 atmosphere	All of the cell lines were maintained as monolayers in complete medium [MEM medium (A2780) or RPMI-1640 (W1) supplemented with 10% (v/v) foetal bovine serum, 2 pM L-glutamine, penicillin (100 units/ml), streptomycin (100 units/ml) and amphotericin B (25 μg/ml)] at 37°C in a 5% CO2 atmosphere	All of the cell lines were maintained as monolayers in complete medium [MEM medium (A2780) or RPMI-1640 (W1) supplemented with 10% (v/v) foetal bovine serum, 2 pM L-glutamine, penicillin (100 units/ml), streptomycin (100 units/ml) and amphotericin B (25 μg/ml)] at 37°C in a 5% CO2 atmosphere	All of the cell lines were maintained as monolayers in complete medium [MEM medium (A2780) or RPMI-1640 (W1) supplemented with 10% (v/v) foetal bovine serum, 2 pM L-glutamine, penicillin (100 units/ml), streptomycin (100 units/ml) and amphotericin B (25 μg/ml)] at 37°C in a 5% CO2 atmosphere	All of the cell lines were maintained as monolayers in complete medium [MEM medium (A2780) or RPMI-1640 (W1) supplemented with 10% (v/v) foetal bovine serum, 2 pM L-glutamine, penicillin (100 units/ml), streptomycin (100 units/ml) and amphotericin B (25 μg/ml)] at 37°C in a 5% CO2 atmosphere	All of the cell lines were maintained as monolayers in complete medium [MEM medium (A2780) or RPMI-1640 (W1) supplemented with 10% (v/v) foetal bovine serum, 2 pM L-glutamine, penicillin (100 units/ml), streptomycin (100 units/ml) and amphotericin B (25 μg/ml)] at 37°C in a 5% CO2 atmosphere	All of the cell lines were maintained as monolayers in complete medium [MEM medium (A2780) or RPMI-1640 (W1) supplemented with 10% (v/v) foetal bovine serum, 2 pM L-glutamine, penicillin (100 units/ml), streptomycin (100 units/ml) and amphotericin B (25 μg/ml)] at 37°C in a 5% CO2 atmosphere	All of the cell lines were maintained as monolayers in complete medium [MEM medium (A2780) or RPMI-1640 (W1) supplemented with 10% (v/v) foetal bovine serum, 2 pM L-glutamine, penicillin (100 units/ml), streptomycin (100 units/ml) and amphotericin B (25 μg/ml)] at 37°C in a 5% CO2 atmosphere	All of the cell lines were maintained as monolayers in complete medium [MEM medium (A2780) or RPMI-1640 (W1) supplemented with 10% (v/v) foetal bovine serum, 2 pM L-glutamine, penicillin (100 units/ml), streptomycin (100 units/ml) and amphotericin B (25 μg/ml)] at 37°C in a 5% CO2 atmosphere	All of the cell lines were maintained as monolayers in complete medium [MEM medium (A2780) or RPMI-1640 (W1) supplemented with 10% (v/v) foetal bovine serum, 2 pM L-glutamine, penicillin (100 units/ml), streptomycin (100 units/ml) and amphotericin B (25 μg/ml)] at 37°C in a 5% CO2 atmosphere	All of the cell lines were maintained as monolayers in complete medium [MEM medium (A2780) or RPMI-1640 (W1) supplemented with 10% (v/v) foetal bovine serum, 2 pM L-glutamine, penicillin (100 units/ml), streptomycin (100 units/ml) and amphotericin B (25 μg/ml)] at 37°C in a 5% CO2 atmosphere	All of the cell lines were maintained as monolayers in complete medium [MEM medium (A2780) or RPMI-1640 (W1) supplemented with 10% (v/v) foetal bovine serum, 2 pM L-glutamine, penicillin (100 units/ml), streptomycin (100 units/ml) and amphotericin B (25 μg/ml)] at 37°C in a 5% CO2 atmosphere	All of the cell lines were maintained as monolayers in complete medium [MEM medium (A2780) or RPMI-1640 (W1) supplemented with 10% (v/v) foetal bovine serum, 2 pM L-glutamine, penicillin (100 units/ml), streptomycin (100 units/ml) and amphotericin B (25 μg/ml)] at 37°C in a 5% CO2 atmosphere	All of the cell lines were maintained as monolayers in complete medium [MEM medium (A2780) or RPMI-1640 (W1) supplemented with 10% (v/v) foetal bovine serum, 2 pM L-glutamine, penicillin (100 units/ml), streptomycin (100 units/ml) and amphotericin B (25 μg/ml)] at 37°C in a 5% CO2 atmosphere	All of the cell lines were maintained as monolayers in complete medium [MEM medium (A2780) or RPMI-1640 (W1) supplemented with 10% (v/v) foetal bovine serum, 2 pM L-glutamine, penicillin (100 units/ml), streptomycin (100 units/ml) and amphotericin B (25 μg/ml)] at 37°C in a 5% CO2 atmosphere	All of the cell lines were maintained as monolayers in complete medium [MEM medium (A2780) or RPMI-1640 (W1) supplemented with 10% (v/v) foetal bovine serum, 2 pM L-glutamine, penicillin (100 units/ml), streptomycin (100 units/ml) and amphotericin B (25 μg/ml)] at 37°C in a 5% CO2 atmosphere	All of the cell lines were maintained as monolayers in complete medium [MEM medium (A2780) or RPMI-1640 (W1) supplemented with 10% (v/v) foetal bovine serum, 2 pM L-glutamine, penicillin (100 units/ml), streptomycin (100 units/ml) and amphotericin B (25 μg/ml)] at 37°C in a 5% CO2 atmosphere	All of the cell lines were maintained as monolayers in complete medium [MEM medium (A2780) or RPMI-1640 (W1) supplemented with 10% (v/v) foetal bovine serum, 2 pM L-glutamine, penicillin (100 units/ml), streptomycin (100 units/ml) and amphotericin B (25 μg/ml)] at 37°C in a 5% CO2 atmosphere	All of the cell lines were maintained as monolayers in complete medium [MEM medium (A2780) or RPMI-1640 (W1) supplemented with 10% (v/v) foetal bovine serum, 2 pM L-glutamine, penicillin (100 units/ml), streptomycin (100 units/ml) and amphotericin B (25 μg/ml)] at 37°C in a 5% CO2 atmosphere	All of the cell lines were maintained as monolayers in complete medium [MEM medium (A2780) or RPMI-1640 (W1) supplemented with 10% (v/v) foetal bovine serum, 2 pM L-glutamine, penicillin (100 units/ml), streptomycin (100 units/ml) and amphotericin B (25 μg/ml)] at 37°C in a 5% CO2 atmosphere	All of the cell lines were maintained as monolayers in complete medium [MEM medium (A2780) or RPMI-1640 (W1) supplemented with 10% (v/v) foetal bovine serum, 2 pM L-glutamine, penicillin (100 units/ml), streptomycin (100 units/ml) and amphotericin B (25 μg/ml)] at 37°C in a 5% CO2 atmosphere	All of the cell lines were maintained as monolayers in complete medium [MEM medium (A2780) or RPMI-1640 (W1) supplemented with 10% (v/v) foetal bovine serum, 2 pM L-glutamine, penicillin (100 units/ml), streptomycin (100 units/ml) and amphotericin B (25 μg/ml)] at 37°C in a 5% CO2 atmosphere
!Sample_molecule_ch1	total RNA	total RNA	total RNA	total RNA	total RNA	total RNA	total RNA	total RNA	total RNA	total RNA	total RNA	total RNA	total RNA	total RNA	total RNA	total RNA	total RNA	total RNA	total RNA	total RNA	total RNA	total RNA	total RNA	total RNA	total RNA	total RNA	total RNA	total RNA	total RNA	total RNA	total RNA	total RNA	total RNA	total RNA	total RNA	total RNA	total RNA	total RNA	total RNA	total RNA	total RNA	total RNA	total RNA	total RNA	total RNA	total RNA	total RNA	total RNA
!Sample_extract_protocol_ch1	Trizol extraction of total RNA was performed according to the manufacturer's instructions.	Trizol extraction of total RNA was performed according to the manufacturer's instructions.	Trizol extraction of total RNA was performed according to the manufacturer's instructions.	Trizol extraction of total RNA was performed according to the manufacturer's instructions.	Trizol extraction of total RNA was performed according to the manufacturer's instructions.	Trizol extraction of total RNA was performed according to the manufacturer's instructions.	Trizol extraction of total RNA was performed according to the manufacturer's instructions.	Trizol extraction of total RNA was performed according to the manufacturer's instructions.	Trizol extraction of total RNA was performed according to the manufacturer's instructions.	Trizol extraction of total RNA was performed according to the manufacturer's instructions.	Trizol extraction of total RNA was performed according to the manufacturer's instructions.	Trizol extraction of total RNA was performed according to the manufacturer's instructions.	Trizol extraction of total RNA was performed according to the manufacturer's instructions.	Trizol extraction of total RNA was performed according to the manufacturer's instructions.	Trizol extraction of total RNA was performed according to the manufacturer's instructions.	Trizol extraction of total RNA was performed according to the manufacturer's instructions.	Trizol extraction of total RNA was performed according to the manufacturer's instructions.	Trizol extraction of total RNA was performed according to the manufacturer's instructions.	Trizol extraction of total RNA was performed according to the manufacturer's instructions.	Trizol extraction of total RNA was performed according to the manufacturer's instructions.	Trizol extraction of total RNA was performed according to the manufacturer's instructions.	Trizol extraction of total RNA was performed according to the manufacturer's instructions.	Trizol extraction of total RNA was performed according to the manufacturer's instructions.	Trizol extraction of total RNA was performed according to the manufacturer's instructions.	Trizol extraction of total RNA was performed according to the manufacturer's instructions.	Trizol extraction of total RNA was performed according to the manufacturer's instructions.	Trizol extraction of total RNA was performed according to the manufacturer's instructions.	Trizol extraction of total RNA was performed according to the manufacturer's instructions.	Trizol extraction of total RNA was performed according to the manufacturer's instructions.	Trizol extraction of total RNA was performed according to the manufacturer's instructions.	Trizol extraction of total RNA was performed according to the manufacturer's instructions.	Trizol extraction of total RNA was performed according to the manufacturer's instructions.	Trizol extraction of total RNA was performed according to the manufacturer's instructions.	Trizol extraction of total RNA was performed according to the manufacturer's instructions.	Trizol extraction of total RNA was performed according to the manufacturer's instructions.	Trizol extraction of total RNA was performed according to the manufacturer's instructions.	Trizol extraction of total RNA was performed according to the manufacturer's instructions.	Trizol extraction of total RNA was performed according to the manufacturer's instructions.	Trizol extraction of total RNA was performed according to the manufacturer's instructions.	Trizol extraction of total RNA was performed according to the manufacturer's instructions.	Trizol extraction of total RNA was performed according to the manufacturer's instructions.	Trizol extraction of total RNA was performed according to the manufacturer's instructions.	Trizol extraction of total RNA was performed according to the manufacturer's instructions.	Trizol extraction of total RNA was performed according to the manufacturer's instructions.	Trizol extraction of total RNA was performed according to the manufacturer's instructions.	Trizol extraction of total RNA was performed according to the manufacturer's instructions.	Trizol extraction of total RNA was performed according to the manufacturer's instructions.	Trizol extraction of total RNA was performed according to the manufacturer's instructions.
!Sample_label_ch1	biotin	biotin	biotin	biotin	biotin	biotin	biotin	biotin	biotin	biotin	biotin	biotin	biotin	biotin	biotin	biotin	biotin	biotin	biotin	biotin	biotin	biotin	biotin	biotin	biotin	biotin	biotin	biotin	biotin	biotin	biotin	biotin	biotin	biotin	biotin	biotin	biotin	biotin	biotin	biotin	biotin	biotin	biotin	biotin	biotin	biotin	biotin	biotin
!Sample_label_protocol_ch1	Biotinylated cRNA were prepared according to the standard Affymetrix protocol from 6 ug total RNA (Expression Analysis Technical Manual, 2001, Affymetrix).	Biotinylated cRNA were prepared according to the standard Affymetrix protocol from 6 ug total RNA (Expression Analysis Technical Manual, 2001, Affymetrix).	Biotinylated cRNA were prepared according to the standard Affymetrix protocol from 6 ug total RNA (Expression Analysis Technical Manual, 2001, Affymetrix).	Biotinylated cRNA were prepared according to the standard Affymetrix protocol from 6 ug total RNA (Expression Analysis Technical Manual, 2001, Affymetrix).	Biotinylated cRNA were prepared according to the standard Affymetrix protocol from 6 ug total RNA (Expression Analysis Technical Manual, 2001, Affymetrix).	Biotinylated cRNA were prepared according to the standard Affymetrix protocol from 6 ug total RNA (Expression Analysis Technical Manual, 2001, Affymetrix).	Biotinylated cRNA were prepared according to the standard Affymetrix protocol from 6 ug total RNA (Expression Analysis Technical Manual, 2001, Affymetrix).	Biotinylated cRNA were prepared according to the standard Affymetrix protocol from 6 ug total RNA (Expression Analysis Technical Manual, 2001, Affymetrix).	Biotinylated cRNA were prepared according to the standard Affymetrix protocol from 6 ug total RNA (Expression Analysis Technical Manual, 2001, Affymetrix).	Biotinylated cRNA were prepared according to the standard Affymetrix protocol from 6 ug total RNA (Expression Analysis Technical Manual, 2001, Affymetrix).	Biotinylated cRNA were prepared according to the standard Affymetrix protocol from 6 ug total RNA (Expression Analysis Technical Manual, 2001, Affymetrix).	Biotinylated cRNA were prepared according to the standard Affymetrix protocol from 6 ug total RNA (Expression Analysis Technical Manual, 2001, Affymetrix).	Biotinylated cRNA were prepared according to the standard Affymetrix protocol from 6 ug total RNA (Expression Analysis Technical Manual, 2001, Affymetrix).	Biotinylated cRNA were prepared according to the standard Affymetrix protocol from 6 ug total RNA (Expression Analysis Technical Manual, 2001, Affymetrix).	Biotinylated cRNA were prepared according to the standard Affymetrix protocol from 6 ug total RNA (Expression Analysis Technical Manual, 2001, Affymetrix).	Biotinylated cRNA were prepared according to the standard Affymetrix protocol from 6 ug total RNA (Expression Analysis Technical Manual, 2001, Affymetrix).	Biotinylated cRNA were prepared according to the standard Affymetrix protocol from 6 ug total RNA (Expression Analysis Technical Manual, 2001, Affymetrix).	Biotinylated cRNA were prepared according to the standard Affymetrix protocol from 6 ug total RNA (Expression Analysis Technical Manual, 2001, Affymetrix).	Biotinylated cRNA were prepared according to the standard Affymetrix protocol from 6 ug total RNA (Expression Analysis Technical Manual, 2001, Affymetrix).	Biotinylated cRNA were prepared according to the standard Affymetrix protocol from 6 ug total RNA (Expression Analysis Technical Manual, 2001, Affymetrix).	Biotinylated cRNA were prepared according to the standard Affymetrix protocol from 6 ug total RNA (Expression Analysis Technical Manual, 2001, Affymetrix).	Biotinylated cRNA were prepared according to the standard Affymetrix protocol from 6 ug total RNA (Expression Analysis Technical Manual, 2001, Affymetrix).	Biotinylated cRNA were prepared according to the standard Affymetrix protocol from 6 ug total RNA (Expression Analysis Technical Manual, 2001, Affymetrix).	Biotinylated cRNA were prepared according to the standard Affymetrix protocol from 6 ug total RNA (Expression Analysis Technical Manual, 2001, Affymetrix).	Biotinylated cRNA were prepared according to the standard Affymetrix protocol from 6 ug total RNA (Expression Analysis Technical Manual, 2001, Affymetrix).	Biotinylated cRNA were prepared according to the standard Affymetrix protocol from 6 ug total RNA (Expression Analysis Technical Manual, 2001, Affymetrix).	Biotinylated cRNA were prepared according to the standard Affymetrix protocol from 6 ug total RNA (Expression Analysis Technical Manual, 2001, Affymetrix).	Biotinylated cRNA were prepared according to the standard Affymetrix protocol from 6 ug total RNA (Expression Analysis Technical Manual, 2001, Affymetrix).	Biotinylated cRNA were prepared according to the standard Affymetrix protocol from 6 ug total RNA (Expression Analysis Technical Manual, 2001, Affymetrix).	Biotinylated cRNA were prepared according to the standard Affymetrix protocol from 6 ug total RNA (Expression Analysis Technical Manual, 2001, Affymetrix).	Biotinylated cRNA were prepared according to the standard Affymetrix protocol from 6 ug total RNA (Expression Analysis Technical Manual, 2001, Affymetrix).	Biotinylated cRNA were prepared according to the standard Affymetrix protocol from 6 ug total RNA (Expression Analysis Technical Manual, 2001, Affymetrix).	Biotinylated cRNA were prepared according to the standard Affymetrix protocol from 6 ug total RNA (Expression Analysis Technical Manual, 2001, Affymetrix).	Biotinylated cRNA were prepared according to the standard Affymetrix protocol from 6 ug total RNA (Expression Analysis Technical Manual, 2001, Affymetrix).	Biotinylated cRNA were prepared according to the standard Affymetrix protocol from 6 ug total RNA (Expression Analysis Technical Manual, 2001, Affymetrix).	Biotinylated cRNA were prepared according to the standard Affymetrix protocol from 6 ug total RNA (Expression Analysis Technical Manual, 2001, Affymetrix).	Biotinylated cRNA were prepared according to the standard Affymetrix protocol from 6 ug total RNA (Expression Analysis Technical Manual, 2001, Affymetrix).	Biotinylated cRNA were prepared according to the standard Affymetrix protocol from 6 ug total RNA (Expression Analysis Technical Manual, 2001, Affymetrix).	Biotinylated cRNA were prepared according to the standard Affymetrix protocol from 6 ug total RNA (Expression Analysis Technical Manual, 2001, Affymetrix).	Biotinylated cRNA were prepared according to the standard Affymetrix protocol from 6 ug total RNA (Expression Analysis Technical Manual, 2001, Affymetrix).	Biotinylated cRNA were prepared according to the standard Affymetrix protocol from 6 ug total RNA (Expression Analysis Technical Manual, 2001, Affymetrix).	Biotinylated cRNA were prepared according to the standard Affymetrix protocol from 6 ug total RNA (Expression Analysis Technical Manual, 2001, Affymetrix).	Biotinylated cRNA were prepared according to the standard Affymetrix protocol from 6 ug total RNA (Expression Analysis Technical Manual, 2001, Affymetrix).	Biotinylated cRNA were prepared according to the standard Affymetrix protocol from 6 ug total RNA (Expression Analysis Technical Manual, 2001, Affymetrix).	Biotinylated cRNA were prepared according to the standard Affymetrix protocol from 6 ug total RNA (Expression Analysis Technical Manual, 2001, Affymetrix).	Biotinylated cRNA were prepared according to the standard Affymetrix protocol from 6 ug total RNA (Expression Analysis Technical Manual, 2001, Affymetrix).	Biotinylated cRNA were prepared according to the standard Affymetrix protocol from 6 ug total RNA (Expression Analysis Technical Manual, 2001, Affymetrix).	Biotinylated cRNA were prepared according to the standard Affymetrix protocol from 6 ug total RNA (Expression Analysis Technical Manual, 2001, Affymetrix).
!Sample_taxid_ch1	9606	9606	9606	9606	9606	9606	9606	9606	9606	9606	9606	9606	9606	9606	9606	9606	9606	9606	9606	9606	9606	9606	9606	9606	9606	9606	9606	9606	9606	9606	9606	9606	9606	9606	9606	9606	9606	9606	9606	9606	9606	9606	9606	9606	9606	9606	9606	9606
!Sample_hyb_protocol	Following fragmentation, 10 ug of cRNA were hybridized for 16 hr at 45C on HumanGenome-U219 Array. GeneChips were washed and stained in the Affymetrix Fluidics Station 400.	Following fragmentation, 10 ug of cRNA were hybridized for 16 hr at 45C on HumanGenome-U219 Array. GeneChips were washed and stained in the Affymetrix Fluidics Station 400.	Following fragmentation, 10 ug of cRNA were hybridized for 16 hr at 45C on HumanGenome-U219 Array. GeneChips were washed and stained in the Affymetrix Fluidics Station 400.	Following fragmentation, 10 ug of cRNA were hybridized for 16 hr at 45C on HumanGenome-U219 Array. GeneChips were washed and stained in the Affymetrix Fluidics Station 400.	Following fragmentation, 10 ug of cRNA were hybridized for 16 hr at 45C on HumanGenome-U219 Array. GeneChips were washed and stained in the Affymetrix Fluidics Station 400.	Following fragmentation, 10 ug of cRNA were hybridized for 16 hr at 45C on HumanGenome-U219 Array. GeneChips were washed and stained in the Affymetrix Fluidics Station 400.	Following fragmentation, 10 ug of cRNA were hybridized for 16 hr at 45C on HumanGenome-U219 Array. GeneChips were washed and stained in the Affymetrix Fluidics Station 400.	Following fragmentation, 10 ug of cRNA were hybridized for 16 hr at 45C on HumanGenome-U219 Array. GeneChips were washed and stained in the Affymetrix Fluidics Station 400.	Following fragmentation, 10 ug of cRNA were hybridized for 16 hr at 45C on HumanGenome-U219 Array. GeneChips were washed and stained in the Affymetrix Fluidics Station 400.	Following fragmentation, 10 ug of cRNA were hybridized for 16 hr at 45C on HumanGenome-U219 Array. GeneChips were washed and stained in the Affymetrix Fluidics Station 400.	Following fragmentation, 10 ug of cRNA were hybridized for 16 hr at 45C on HumanGenome-U219 Array. GeneChips were washed and stained in the Affymetrix Fluidics Station 400.	Following fragmentation, 10 ug of cRNA were hybridized for 16 hr at 45C on HumanGenome-U219 Array. GeneChips were washed and stained in the Affymetrix Fluidics Station 400.	Following fragmentation, 10 ug of cRNA were hybridized for 16 hr at 45C on HumanGenome-U219 Array. GeneChips were washed and stained in the Affymetrix Fluidics Station 400.	Following fragmentation, 10 ug of cRNA were hybridized for 16 hr at 45C on HumanGenome-U219 Array. GeneChips were washed and stained in the Affymetrix Fluidics Station 400.	Following fragmentation, 10 ug of cRNA were hybridized for 16 hr at 45C on HumanGenome-U219 Array. GeneChips were washed and stained in the Affymetrix Fluidics Station 400.	Following fragmentation, 10 ug of cRNA were hybridized for 16 hr at 45C on HumanGenome-U219 Array. GeneChips were washed and stained in the Affymetrix Fluidics Station 400.	Following fragmentation, 10 ug of cRNA were hybridized for 16 hr at 45C on HumanGenome-U219 Array. GeneChips were washed and stained in the Affymetrix Fluidics Station 400.	Following fragmentation, 10 ug of cRNA were hybridized for 16 hr at 45C on HumanGenome-U219 Array. GeneChips were washed and stained in the Affymetrix Fluidics Station 400.	Following fragmentation, 10 ug of cRNA were hybridized for 16 hr at 45C on HumanGenome-U219 Array. GeneChips were washed and stained in the Affymetrix Fluidics Station 400.	Following fragmentation, 10 ug of cRNA were hybridized for 16 hr at 45C on HumanGenome-U219 Array. GeneChips were washed and stained in the Affymetrix Fluidics Station 400.	Following fragmentation, 10 ug of cRNA were hybridized for 16 hr at 45C on HumanGenome-U219 Array. GeneChips were washed and stained in the Affymetrix Fluidics Station 400.	Following fragmentation, 10 ug of cRNA were hybridized for 16 hr at 45C on HumanGenome-U219 Array. GeneChips were washed and stained in the Affymetrix Fluidics Station 400.	Following fragmentation, 10 ug of cRNA were hybridized for 16 hr at 45C on HumanGenome-U219 Array. GeneChips were washed and stained in the Affymetrix Fluidics Station 400.	Following fragmentation, 10 ug of cRNA were hybridized for 16 hr at 45C on HumanGenome-U219 Array. GeneChips were washed and stained in the Affymetrix Fluidics Station 400.	Following fragmentation, 10 ug of cRNA were hybridized for 16 hr at 45C on HumanGenome-U219 Array. GeneChips were washed and stained in the Affymetrix Fluidics Station 400.	Following fragmentation, 10 ug of cRNA were hybridized for 16 hr at 45C on HumanGenome-U219 Array. GeneChips were washed and stained in the Affymetrix Fluidics Station 400.	Following fragmentation, 10 ug of cRNA were hybridized for 16 hr at 45C on HumanGenome-U219 Array. GeneChips were washed and stained in the Affymetrix Fluidics Station 400.	Following fragmentation, 10 ug of cRNA were hybridized for 16 hr at 45C on HumanGenome-U219 Array. GeneChips were washed and stained in the Affymetrix Fluidics Station 400.	Following fragmentation, 10 ug of cRNA were hybridized for 16 hr at 45C on HumanGenome-U219 Array. GeneChips were washed and stained in the Affymetrix Fluidics Station 400.	Following fragmentation, 10 ug of cRNA were hybridized for 16 hr at 45C on HumanGenome-U219 Array. GeneChips were washed and stained in the Affymetrix Fluidics Station 400.	Following fragmentation, 10 ug of cRNA were hybridized for 16 hr at 45C on HumanGenome-U219 Array. GeneChips were washed and stained in the Affymetrix Fluidics Station 400.	Following fragmentation, 10 ug of cRNA were hybridized for 16 hr at 45C on HumanGenome-U219 Array. GeneChips were washed and stained in the Affymetrix Fluidics Station 400.	Following fragmentation, 10 ug of cRNA were hybridized for 16 hr at 45C on HumanGenome-U219 Array. GeneChips were washed and stained in the Affymetrix Fluidics Station 400.	Following fragmentation, 10 ug of cRNA were hybridized for 16 hr at 45C on HumanGenome-U219 Array. GeneChips were washed and stained in the Affymetrix Fluidics Station 400.	Following fragmentation, 10 ug of cRNA were hybridized for 16 hr at 45C on HumanGenome-U219 Array. GeneChips were washed and stained in the Affymetrix Fluidics Station 400.	Following fragmentation, 10 ug of cRNA were hybridized for 16 hr at 45C on HumanGenome-U219 Array. GeneChips were washed and stained in the Affymetrix Fluidics Station 400.	Following fragmentation, 10 ug of cRNA were hybridized for 16 hr at 45C on HumanGenome-U219 Array. GeneChips were washed and stained in the Affymetrix Fluidics Station 400.	Following fragmentation, 10 ug of cRNA were hybridized for 16 hr at 45C on HumanGenome-U219 Array. GeneChips were washed and stained in the Affymetrix Fluidics Station 400.	Following fragmentation, 10 ug of cRNA were hybridized for 16 hr at 45C on HumanGenome-U219 Array. GeneChips were washed and stained in the Affymetrix Fluidics Station 400.	Following fragmentation, 10 ug of cRNA were hybridized for 16 hr at 45C on HumanGenome-U219 Array. GeneChips were washed and stained in the Affymetrix Fluidics Station 400.	Following fragmentation, 10 ug of cRNA were hybridized for 16 hr at 45C on HumanGenome-U219 Array. GeneChips were washed and stained in the Affymetrix Fluidics Station 400.	Following fragmentation, 10 ug of cRNA were hybridized for 16 hr at 45C on HumanGenome-U219 Array. GeneChips were washed and stained in the Affymetrix Fluidics Station 400.	Following fragmentation, 10 ug of cRNA were hybridized for 16 hr at 45C on HumanGenome-U219 Array. GeneChips were washed and stained in the Affymetrix Fluidics Station 400.	Following fragmentation, 10 ug of cRNA were hybridized for 16 hr at 45C on HumanGenome-U219 Array. GeneChips were washed and stained in the Affymetrix Fluidics Station 400.	Following fragmentation, 10 ug of cRNA were hybridized for 16 hr at 45C on HumanGenome-U219 Array. GeneChips were washed and stained in the Affymetrix Fluidics Station 400.	Following fragmentation, 10 ug of cRNA were hybridized for 16 hr at 45C on HumanGenome-U219 Array. GeneChips were washed and stained in the Affymetrix Fluidics Station 400.	Following fragmentation, 10 ug of cRNA were hybridized for 16 hr at 45C on HumanGenome-U219 Array. GeneChips were washed and stained in the Affymetrix Fluidics Station 400.	Following fragmentation, 10 ug of cRNA were hybridized for 16 hr at 45C on HumanGenome-U219 Array. GeneChips were washed and stained in the Affymetrix Fluidics Station 400.
!Sample_scan_protocol	GeneChips were scanned using the Hewlett-Packard GeneArray Scanner G2500A.	GeneChips were scanned using the Hewlett-Packard GeneArray Scanner G2500A.	GeneChips were scanned using the Hewlett-Packard GeneArray Scanner G2500A.	GeneChips were scanned using the Hewlett-Packard GeneArray Scanner G2500A.	GeneChips were scanned using the Hewlett-Packard GeneArray Scanner G2500A.	GeneChips were scanned using the Hewlett-Packard GeneArray Scanner G2500A.	GeneChips were scanned using the Hewlett-Packard GeneArray Scanner G2500A.	GeneChips were scanned using the Hewlett-Packard GeneArray Scanner G2500A.	GeneChips were scanned using the Hewlett-Packard GeneArray Scanner G2500A.	GeneChips were scanned using the Hewlett-Packard GeneArray Scanner G2500A.	GeneChips were scanned using the Hewlett-Packard GeneArray Scanner G2500A.	GeneChips were scanned using the Hewlett-Packard GeneArray Scanner G2500A.	GeneChips were scanned using the Hewlett-Packard GeneArray Scanner G2500A.	GeneChips were scanned using the Hewlett-Packard GeneArray Scanner G2500A.	GeneChips were scanned using the Hewlett-Packard GeneArray Scanner G2500A.	GeneChips were scanned using the Hewlett-Packard GeneArray Scanner G2500A.	GeneChips were scanned using the Hewlett-Packard GeneArray Scanner G2500A.	GeneChips were scanned using the Hewlett-Packard GeneArray Scanner G2500A.	GeneChips were scanned using the Hewlett-Packard GeneArray Scanner G2500A.	GeneChips were scanned using the Hewlett-Packard GeneArray Scanner G2500A.	GeneChips were scanned using the Hewlett-Packard GeneArray Scanner G2500A.	GeneChips were scanned using the Hewlett-Packard GeneArray Scanner G2500A.	GeneChips were scanned using the Hewlett-Packard GeneArray Scanner G2500A.	GeneChips were scanned using the Hewlett-Packard GeneArray Scanner G2500A.	GeneChips were scanned using the Hewlett-Packard GeneArray Scanner G2500A.	GeneChips were scanned using the Hewlett-Packard GeneArray Scanner G2500A.	GeneChips were scanned using the Hewlett-Packard GeneArray Scanner G2500A.	GeneChips were scanned using the Hewlett-Packard GeneArray Scanner G2500A.	GeneChips were scanned using the Hewlett-Packard GeneArray Scanner G2500A.	GeneChips were scanned using the Hewlett-Packard GeneArray Scanner G2500A.	GeneChips were scanned using the Hewlett-Packard GeneArray Scanner G2500A.	GeneChips were scanned using the Hewlett-Packard GeneArray Scanner G2500A.	GeneChips were scanned using the Hewlett-Packard GeneArray Scanner G2500A.	GeneChips were scanned using the Hewlett-Packard GeneArray Scanner G2500A.	GeneChips were scanned using the Hewlett-Packard GeneArray Scanner G2500A.	GeneChips were scanned using the Hewlett-Packard GeneArray Scanner G2500A.	GeneChips were scanned using the Hewlett-Packard GeneArray Scanner G2500A.	GeneChips were scanned using the Hewlett-Packard GeneArray Scanner G2500A.	GeneChips were scanned using the Hewlett-Packard GeneArray Scanner G2500A.	GeneChips were scanned using the Hewlett-Packard GeneArray Scanner G2500A.	GeneChips were scanned using the Hewlett-Packard GeneArray Scanner G2500A.	GeneChips were scanned using the Hewlett-Packard GeneArray Scanner G2500A.	GeneChips were scanned using the Hewlett-Packard GeneArray Scanner G2500A.	GeneChips were scanned using the Hewlett-Packard GeneArray Scanner G2500A.	GeneChips were scanned using the Hewlett-Packard GeneArray Scanner G2500A.	GeneChips were scanned using the Hewlett-Packard GeneArray Scanner G2500A.	GeneChips were scanned using the Hewlett-Packard GeneArray Scanner G2500A.	GeneChips were scanned using the Hewlett-Packard GeneArray Scanner G2500A.
!Sample_data_processing	The data were processed by RMA algorithm using Affymetrix expression console and R language with Bioconductor package.	The data were processed by RMA algorithm using Affymetrix expression console and R language with Bioconductor package.	The data were processed by RMA algorithm using Affymetrix expression console and R language with Bioconductor package.	The data were processed by RMA algorithm using Affymetrix expression console and R language with Bioconductor package.	The data were processed by RMA algorithm using Affymetrix expression console and R language with Bioconductor package.	The data were processed by RMA algorithm using Affymetrix expression console and R language with Bioconductor package.	The data were processed by RMA algorithm using Affymetrix expression console and R language with Bioconductor package.	The data were processed by RMA algorithm using Affymetrix expression console and R language with Bioconductor package.	The data were processed by RMA algorithm using Affymetrix expression console and R language with Bioconductor package.	The data were processed by RMA algorithm using Affymetrix expression console and R language with Bioconductor package.	The data were processed by RMA algorithm using Affymetrix expression console and R language with Bioconductor package.	The data were processed by RMA algorithm using Affymetrix expression console and R language with Bioconductor package.	The data were processed by RMA algorithm using Affymetrix expression console and R language with Bioconductor package.	The data were processed by RMA algorithm using Affymetrix expression console and R language with Bioconductor package.	The data were processed by RMA algorithm using Affymetrix expression console and R language with Bioconductor package.	The data were processed by RMA algorithm using Affymetrix expression console and R language with Bioconductor package.	The data were processed by RMA algorithm using Affymetrix expression console and R language with Bioconductor package.	The data were processed by RMA algorithm using Affymetrix expression console and R language with Bioconductor package.	The data were processed by RMA algorithm using Affymetrix expression console and R language with Bioconductor package.	The data were processed by RMA algorithm using Affymetrix expression console and R language with Bioconductor package.	The data were processed by RMA algorithm using Affymetrix expression console and R language with Bioconductor package.	The data were processed by RMA algorithm using Affymetrix expression console and R language with Bioconductor package.	The data were processed by RMA algorithm using Affymetrix expression console and R language with Bioconductor package.	The data were processed by RMA algorithm using Affymetrix expression console and R language with Bioconductor package.	The data were processed by RMA algorithm using Affymetrix expression console and R language with Bioconductor package.	The data were processed by RMA algorithm using Affymetrix expression console and R language with Bioconductor package.	The data were processed by RMA algorithm using Affymetrix expression console and R language with Bioconductor package.	The data were processed by RMA algorithm using Affymetrix expression console and R language with Bioconductor package.	The data were processed by RMA algorithm using Affymetrix expression console and R language with Bioconductor package.	The data were processed by RMA algorithm using Affymetrix expression console and R language with Bioconductor package.	The data were processed by RMA algorithm using Affymetrix expression console and R language with Bioconductor package.	The data were processed by RMA algorithm using Affymetrix expression console and R language with Bioconductor package.	The data were processed by RMA algorithm using Affymetrix expression console and R language with Bioconductor package.	The data were processed by RMA algorithm using Affymetrix expression console and R language with Bioconductor package.	The data were processed by RMA algorithm using Affymetrix expression console and R language with Bioconductor package.	The data were processed by RMA algorithm using Affymetrix expression console and R language with Bioconductor package.	The data were processed by RMA algorithm using Affymetrix expression console and R language with Bioconductor package.	The data were processed by RMA algorithm using Affymetrix expression console and R language with Bioconductor package.	The data were processed by RMA algorithm using Affymetrix expression console and R language with Bioconductor package.	The data were processed by RMA algorithm using Affymetrix expression console and R language with Bioconductor package.	The data were processed by RMA algorithm using Affymetrix expression console and R language with Bioconductor package.	The data were processed by RMA algorithm using Affymetrix expression console and R language with Bioconductor package.	The data were processed by RMA algorithm using Affymetrix expression console and R language with Bioconductor package.	The data were processed by RMA algorithm using Affymetrix expression console and R language with Bioconductor package.	The data were processed by RMA algorithm using Affymetrix expression console and R language with Bioconductor package.	The data were processed by RMA algorithm using Affymetrix expression console and R language with Bioconductor package.	The data were processed by RMA algorithm using Affymetrix expression console and R language with Bioconductor package.	The data were processed by RMA algorithm using Affymetrix expression console and R language with Bioconductor package.
!Sample_platform_id	GPL13667	GPL13667	GPL13667	GPL13667	GPL13667	GPL13667	GPL13667	GPL13667	GPL13667	GPL13667	GPL13667	GPL13667	GPL13667	GPL13667	GPL13667	GPL13667	GPL13667	GPL13667	GPL13667	GPL13667	GPL13667	GPL13667	GPL13667	GPL13667	GPL13667	GPL13667	GPL13667	GPL13667	GPL13667	GPL13667	GPL13667	GPL13667	GPL13667	GPL13667	GPL13667	GPL13667	GPL13667	GPL13667	GPL13667	GPL13667	GPL13667	GPL13667	GPL13667	GPL13667	GPL13667	GPL13667	GPL13667	GPL13667
!Sample_contact_name	Rados?aw,,Januchowski	Rados?aw,,Januchowski	Rados?aw,,Januchowski	Rados?aw,,Januchowski	Rados?aw,,Januchowski	Rados?aw,,Januchowski	Rados?aw,,Januchowski	Rados?aw,,Januchowski	Rados?aw,,Januchowski	Rados?aw,,Januchowski	Rados?aw,,Januchowski	Rados?aw,,Januchowski	Rados?aw,,Januchowski	Rados?aw,,Januchowski	Rados?aw,,Januchowski	Rados?aw,,Januchowski	Rados?aw,,Januchowski	Rados?aw,,Januchowski	Rados?aw,,Januchowski	Rados?aw,,Januchowski	Rados?aw,,Januchowski	Rados?aw,,Januchowski	Rados?aw,,Januchowski	Rados?aw,,Januchowski	Rados?aw,,Januchowski	Rados?aw,,Januchowski	Rados?aw,,Januchowski	Rados?aw,,Januchowski	Rados?aw,,Januchowski	Rados?aw,,Januchowski	Rados?aw,,Januchowski	Rados?aw,,Januchowski	Rados?aw,,Januchowski	Rados?aw,,Januchowski	Rados?aw,,Januchowski	Rados?aw,,Januchowski	Rados?aw,,Januchowski	Rados?aw,,Januchowski	Rados?aw,,Januchowski	Rados?aw,,Januchowski	Rados?aw,,Januchowski	Rados?aw,,Januchowski	Rados?aw,,Januchowski	Rados?aw,,Januchowski	Rados?aw,,Januchowski	Rados?aw,,Januchowski	Rados?aw,,Januchowski	Rados?aw,,Januchowski
!Sample_contact_email	rjanuchowski@wp.pl	rjanuchowski@wp.pl	rjanuchowski@wp.pl	rjanuchowski@wp.pl	rjanuchowski@wp.pl	rjanuchowski@wp.pl	rjanuchowski@wp.pl	rjanuchowski@wp.pl	rjanuchowski@wp.pl	rjanuchowski@wp.pl	rjanuchowski@wp.pl	rjanuchowski@wp.pl	rjanuchowski@wp.pl	rjanuchowski@wp.pl	rjanuchowski@wp.pl	rjanuchowski@wp.pl	rjanuchowski@wp.pl	rjanuchowski@wp.pl	rjanuchowski@wp.pl	rjanuchowski@wp.pl	rjanuchowski@wp.pl	rjanuchowski@wp.pl	rjanuchowski@wp.pl	rjanuchowski@wp.pl	rjanuchowski@wp.pl	rjanuchowski@wp.pl	rjanuchowski@wp.pl	rjanuchowski@wp.pl	rjanuchowski@wp.pl	rjanuchowski@wp.pl	rjanuchowski@wp.pl	rjanuchowski@wp.pl	rjanuchowski@wp.pl	rjanuchowski@wp.pl	rjanuchowski@wp.pl	rjanuchowski@wp.pl	rjanuchowski@wp.pl	rjanuchowski@wp.pl	rjanuchowski@wp.pl	rjanuchowski@wp.pl	rjanuchowski@wp.pl	rjanuchowski@wp.pl	rjanuchowski@wp.pl	rjanuchowski@wp.pl	rjanuchowski@wp.pl	rjanuchowski@wp.pl	rjanuchowski@wp.pl	rjanuchowski@wp.pl
!Sample_contact_department	Histology and Embryology	Histology and Embryology	Histology and Embryology	Histology and Embryology	Histology and Embryology	Histology and Embryology	Histology and Embryology	Histology and Embryology	Histology and Embryology	Histology and Embryology	Histology and Embryology	Histology and Embryology	Histology and Embryology	Histology and Embryology	Histology and Embryology	Histology and Embryology	Histology and Embryology	Histology and Embryology	Histology and Embryology	Histology and Embryology	Histology and Embryology	Histology and Embryology	Histology and Embryology	Histology and Embryology	Histology and Embryology	Histology and Embryology	Histology and Embryology	Histology and Embryology	Histology and Embryology	Histology and Embryology	Histology and Embryology	Histology and Embryology	Histology and Embryology	Histology and Embryology	Histology and Embryology	Histology and Embryology	Histology and Embryology	Histology and Embryology	Histology and Embryology	Histology and Embryology	Histology and Embryology	Histology and Embryology	Histology and Embryology	Histology and Embryology	Histology and Embryology	Histology and Embryology	Histology and Embryology	Histology and Embryology
!Sample_contact_institute	University of Medical Sciences	University of Medical Sciences	University of Medical Sciences	University of Medical Sciences	University of Medical Sciences	University of Medical Sciences	University of Medical Sciences	University of Medical Sciences	University of Medical Sciences	University of Medical Sciences	University of Medical Sciences	University of Medical Sciences	University of Medical Sciences	University of Medical Sciences	University of Medical Sciences	University of Medical Sciences	University of Medical Sciences	University of Medical Sciences	University of Medical Sciences	University of Medical Sciences	University of Medical Sciences	University of Medical Sciences	University of Medical Sciences	University of Medical Sciences	University of Medical Sciences	University of Medical Sciences	University of Medical Sciences	University of Medical Sciences	University of Medical Sciences	University of Medical Sciences	University of Medical Sciences	University of Medical Sciences	University of Medical Sciences	University of Medical Sciences	University of Medical Sciences	University of Medical Sciences	University of Medical Sciences	University of Medical Sciences	University of Medical Sciences	University of Medical Sciences	University of Medical Sciences	University of Medical Sciences	University of Medical Sciences	University of Medical Sciences	University of Medical Sciences	University of Medical Sciences	University of Medical Sciences	University of Medical Sciences
!Sample_contact_address	6 ?wi?cickiego St.	6 ?wi?cickiego St.	6 ?wi?cickiego St.	6 ?wi?cickiego St.	6 ?wi?cickiego St.	6 ?wi?cickiego St.	6 ?wi?cickiego St.	6 ?wi?cickiego St.	6 ?wi?cickiego St.	6 ?wi?cickiego St.	6 ?wi?cickiego St.	6 ?wi?cickiego St.	6 ?wi?cickiego St.	6 ?wi?cickiego St.	6 ?wi?cickiego St.	6 ?wi?cickiego St.	6 ?wi?cickiego St.	6 ?wi?cickiego St.	6 ?wi?cickiego St.	6 ?wi?cickiego St.	6 ?wi?cickiego St.	6 ?wi?cickiego St.	6 ?wi?cickiego St.	6 ?wi?cickiego St.	6 ?wi?cickiego St.	6 ?wi?cickiego St.	6 ?wi?cickiego St.	6 ?wi?cickiego St.	6 ?wi?cickiego St.	6 ?wi?cickiego St.	6 ?wi?cickiego St.	6 ?wi?cickiego St.	6 ?wi?cickiego St.	6 ?wi?cickiego St.	6 ?wi?cickiego St.	6 ?wi?cickiego St.	6 ?wi?cickiego St.	6 ?wi?cickiego St.	6 ?wi?cickiego St.	6 ?wi?cickiego St.	6 ?wi?cickiego St.	6 ?wi?cickiego St.	6 ?wi?cickiego St.	6 ?wi?cickiego St.	6 ?wi?cickiego St.	6 ?wi?cickiego St.	6 ?wi?cickiego St.	6 ?wi?cickiego St.
!Sample_contact_city	Poznań	Poznań	Poznań	Poznań	Poznań	Poznań	Poznań	Poznań	Poznań	Poznań	Poznań	Poznań	Poznań	Poznań	Poznań	Poznań	Poznań	Poznań	Poznań	Poznań	Poznań	Poznań	Poznań	Poznań	Poznań	Poznań	Poznań	Poznań	Poznań	Poznań	Poznań	Poznań	Poznań	Poznań	Poznań	Poznań	Poznań	Poznań	Poznań	Poznań	Poznań	Poznań	Poznań	Poznań	Poznań	Poznań	Poznań	Poznań
!Sample_contact_zip/postal_code	61-781	61-781	61-781	61-781	61-781	61-781	61-781	61-781	61-781	61-781	61-781	61-781	61-781	61-781	61-781	61-781	61-781	61-781	61-781	61-781	61-781	61-781	61-781	61-781	61-781	61-781	61-781	61-781	61-781	61-781	61-781	61-781	61-781	61-781	61-781	61-781	61-781	61-781	61-781	61-781	61-781	61-781	61-781	61-781	61-781	61-781	61-781	61-781
!Sample_contact_country	Poland	Poland	Poland	Poland	Poland	Poland	Poland	Poland	Poland	Poland	Poland	Poland	Poland	Poland	Poland	Poland	Poland	Poland	Poland	Poland	Poland	Poland	Poland	Poland	Poland	Poland	Poland	Poland	Poland	Poland	Poland	Poland	Poland	Poland	Poland	Poland	Poland	Poland	Poland	Poland	Poland	Poland	Poland	Poland	Poland	Poland	Poland	Poland
!Sample_supplementary_file	ftp://ftp.ncbi.nlm.nih.gov/geo/samples/GSM1906nnn/GSM1906460/suppl/GSM1906460_C1.ga.cel.gz	ftp://ftp.ncbi.nlm.nih.gov/geo/samples/GSM1906nnn/GSM1906461/suppl/GSM1906461_C1_2_.ga.cel.gz	ftp://ftp.ncbi.nlm.nih.gov/geo/samples/GSM1906nnn/GSM1906462/suppl/GSM1906462_C1_3_.ga.cel.gz	ftp://ftp.ncbi.nlm.nih.gov/geo/samples/GSM1906nnn/GSM1906463/suppl/GSM1906463_C2.ga.cel.gz	ftp://ftp.ncbi.nlm.nih.gov/geo/samples/GSM1906nnn/GSM1906464/suppl/GSM1906464_C2_2_.ga.cel.gz	ftp://ftp.ncbi.nlm.nih.gov/geo/samples/GSM1906nnn/GSM1906465/suppl/GSM1906465_C2_3_.ga.cel.gz	ftp://ftp.ncbi.nlm.nih.gov/geo/samples/GSM1906nnn/GSM1906466/suppl/GSM1906466_D1.ga.cel.gz	ftp://ftp.ncbi.nlm.nih.gov/geo/samples/GSM1906nnn/GSM1906467/suppl/GSM1906467_D1_2_.ga.cel.gz	ftp://ftp.ncbi.nlm.nih.gov/geo/samples/GSM1906nnn/GSM1906468/suppl/GSM1906468_D1_3_.ga.cel.gz	ftp://ftp.ncbi.nlm.nih.gov/geo/samples/GSM1906nnn/GSM1906469/suppl/GSM1906469_D2.ga.cel.gz	ftp://ftp.ncbi.nlm.nih.gov/geo/samples/GSM1906nnn/GSM1906470/suppl/GSM1906470_D2_2_.ga.cel.gz	ftp://ftp.ncbi.nlm.nih.gov/geo/samples/GSM1906nnn/GSM1906471/suppl/GSM1906471_D2_3_.ga.cel.gz	ftp://ftp.ncbi.nlm.nih.gov/geo/samples/GSM1906nnn/GSM1906472/suppl/GSM1906472_P1.ga.cel.gz	ftp://ftp.ncbi.nlm.nih.gov/geo/samples/GSM1906nnn/GSM1906473/suppl/GSM1906473_P1_2_.ga.cel.gz	ftp://ftp.ncbi.nlm.nih.gov/geo/samples/GSM1906nnn/GSM1906474/suppl/GSM1906474_P1_3_.ga.cel.gz	ftp://ftp.ncbi.nlm.nih.gov/geo/samples/GSM1906nnn/GSM1906475/suppl/GSM1906475_P2.ga.cel.gz	ftp://ftp.ncbi.nlm.nih.gov/geo/samples/GSM1906nnn/GSM1906476/suppl/GSM1906476_P2_2_.ga.cel.gz	ftp://ftp.ncbi.nlm.nih.gov/geo/samples/GSM1906nnn/GSM1906477/suppl/GSM1906477_P2_3_.ga.cel.gz	ftp://ftp.ncbi.nlm.nih.gov/geo/samples/GSM1906nnn/GSM1906478/suppl/GSM1906478_T1.ga.cel.gz	ftp://ftp.ncbi.nlm.nih.gov/geo/samples/GSM1906nnn/GSM1906479/suppl/GSM1906479_T1_2_.ga.cel.gz	ftp://ftp.ncbi.nlm.nih.gov/geo/samples/GSM1906nnn/GSM1906480/suppl/GSM1906480_T1_3_.ga.cel.gz	ftp://ftp.ncbi.nlm.nih.gov/geo/samples/GSM1906nnn/GSM1906481/suppl/GSM1906481_T2.ga.cel.gz	ftp://ftp.ncbi.nlm.nih.gov/geo/samples/GSM1906nnn/GSM1906482/suppl/GSM1906482_T2_2_.ga.cel.gz	ftp://ftp.ncbi.nlm.nih.gov/geo/samples/GSM1906nnn/GSM1906483/suppl/GSM1906483_T2_3_.ga.cel.gz	ftp://ftp.ncbi.nlm.nih.gov/geo/samples/GSM1906nnn/GSM1906484/suppl/GSM1906484_K1_control_.ga.cel.gz	ftp://ftp.ncbi.nlm.nih.gov/geo/samples/GSM1906nnn/GSM1906485/suppl/GSM1906485_K2_control_.ga.cel.gz	ftp://ftp.ncbi.nlm.nih.gov/geo/samples/GSM1906nnn/GSM1906486/suppl/GSM1906486_K3_control_.ga.cel.gz	ftp://ftp.ncbi.nlm.nih.gov/geo/samples/GSM1906nnn/GSM1906487/suppl/GSM1906487_CK1_1_.ga.cel.gz	ftp://ftp.ncbi.nlm.nih.gov/geo/samples/GSM1906nnn/GSM1906488/suppl/GSM1906488_CK1_2_.ga.cel.gz	ftp://ftp.ncbi.nlm.nih.gov/geo/samples/GSM1906nnn/GSM1906489/suppl/GSM1906489_CK1_3_.ga.cel.gz	ftp://ftp.ncbi.nlm.nih.gov/geo/samples/GSM1906nnn/GSM1906490/suppl/GSM1906490_DK1_1_.ga.cel.gz	ftp://ftp.ncbi.nlm.nih.gov/geo/samples/GSM1906nnn/GSM1906491/suppl/GSM1906491_DK1_2_.ga.cel.gz	ftp://ftp.ncbi.nlm.nih.gov/geo/samples/GSM1906nnn/GSM1906492/suppl/GSM1906492_DK1_3_.ga.cel.gz	ftp://ftp.ncbi.nlm.nih.gov/geo/samples/GSM1906nnn/GSM1906493/suppl/GSM1906493_MK1_1_.ga.cel.gz	ftp://ftp.ncbi.nlm.nih.gov/geo/samples/GSM1906nnn/GSM1906494/suppl/GSM1906494_MK1_2_.ga.cel.gz	ftp://ftp.ncbi.nlm.nih.gov/geo/samples/GSM1906nnn/GSM1906495/suppl/GSM1906495_MK1_3_.ga.cel.gz	ftp://ftp.ncbi.nlm.nih.gov/geo/samples/GSM1906nnn/GSM1906496/suppl/GSM1906496_PK1_1_.ga.cel.gz	ftp://ftp.ncbi.nlm.nih.gov/geo/samples/GSM1906nnn/GSM1906497/suppl/GSM1906497_PK1_2_.ga.cel.gz	ftp://ftp.ncbi.nlm.nih.gov/geo/samples/GSM1906nnn/GSM1906498/suppl/GSM1906498_PK1_3_.ga.cel.gz	ftp://ftp.ncbi.nlm.nih.gov/geo/samples/GSM1906nnn/GSM1906499/suppl/GSM1906499_TK2_1_.ga.cel.gz	ftp://ftp.ncbi.nlm.nih.gov/geo/samples/GSM1906nnn/GSM1906500/suppl/GSM1906500_TK2_2_.ga.cel.gz	ftp://ftp.ncbi.nlm.nih.gov/geo/samples/GSM1906nnn/GSM1906501/suppl/GSM1906501_TK2_3_.ga.cel.gz	ftp://ftp.ncbi.nlm.nih.gov/geo/samples/GSM1906nnn/GSM1906502/suppl/GSM1906502_WK1_1_.ga.cel.gz	ftp://ftp.ncbi.nlm.nih.gov/geo/samples/GSM1906nnn/GSM1906503/suppl/GSM1906503_WK1_2_.ga.cel.gz	ftp://ftp.ncbi.nlm.nih.gov/geo/samples/GSM1906nnn/GSM1906504/suppl/GSM1906504_WK1_3_.ga.cel.gz	ftp://ftp.ncbi.nlm.nih.gov/geo/samples/GSM1906nnn/GSM1906505/suppl/GSM1906505_W1_1_.ga.cel.gz	ftp://ftp.ncbi.nlm.nih.gov/geo/samples/GSM1906nnn/GSM1906506/suppl/GSM1906506_W1_2_.ga.cel.gz	ftp://ftp.ncbi.nlm.nih.gov/geo/samples/GSM1906nnn/GSM1906507/suppl/GSM1906507_W1_3_.ga.cel.gz
!Sample_supplementary_file	ftp://ftp.ncbi.nlm.nih.gov/geo/samples/GSM1906nnn/GSM1906460/suppl/GSM1906460_C1.ga.rma.chp.gz	ftp://ftp.ncbi.nlm.nih.gov/geo/samples/GSM1906nnn/GSM1906461/suppl/GSM1906461_C1_2_.ga.rma.chp.gz	ftp://ftp.ncbi.nlm.nih.gov/geo/samples/GSM1906nnn/GSM1906462/suppl/GSM1906462_C1_3_.ga.rma.chp.gz	ftp://ftp.ncbi.nlm.nih.gov/geo/samples/GSM1906nnn/GSM1906463/suppl/GSM1906463_C2.ga.rma.chp.gz	ftp://ftp.ncbi.nlm.nih.gov/geo/samples/GSM1906nnn/GSM1906464/suppl/GSM1906464_C2_2_.ga.rma.chp.gz	ftp://ftp.ncbi.nlm.nih.gov/geo/samples/GSM1906nnn/GSM1906465/suppl/GSM1906465_C2_3_.ga.rma.chp.gz	ftp://ftp.ncbi.nlm.nih.gov/geo/samples/GSM1906nnn/GSM1906466/suppl/GSM1906466_D1.ga.rma.chp.gz	ftp://ftp.ncbi.nlm.nih.gov/geo/samples/GSM1906nnn/GSM1906467/suppl/GSM1906467_D1_2_.ga.rma.chp.gz	ftp://ftp.ncbi.nlm.nih.gov/geo/samples/GSM1906nnn/GSM1906468/suppl/GSM1906468_D1_3_.ga.rma.chp.gz	ftp://ftp.ncbi.nlm.nih.gov/geo/samples/GSM1906nnn/GSM1906469/suppl/GSM1906469_D2.ga.rma.chp.gz	ftp://ftp.ncbi.nlm.nih.gov/geo/samples/GSM1906nnn/GSM1906470/suppl/GSM1906470_D2_2_.ga.rma.chp.gz	ftp://ftp.ncbi.nlm.nih.gov/geo/samples/GSM1906nnn/GSM1906471/suppl/GSM1906471_D2_3_.ga.rma.chp.gz	ftp://ftp.ncbi.nlm.nih.gov/geo/samples/GSM1906nnn/GSM1906472/suppl/GSM1906472_P1.ga.rma.chp.gz	ftp://ftp.ncbi.nlm.nih.gov/geo/samples/GSM1906nnn/GSM1906473/suppl/GSM1906473_P1_2_.ga.rma.chp.gz	ftp://ftp.ncbi.nlm.nih.gov/geo/samples/GSM1906nnn/GSM1906474/suppl/GSM1906474_P1_3_.ga.rma.chp.gz	ftp://ftp.ncbi.nlm.nih.gov/geo/samples/GSM1906nnn/GSM1906475/suppl/GSM1906475_P2.ga.rma.chp.gz	ftp://ftp.ncbi.nlm.nih.gov/geo/samples/GSM1906nnn/GSM1906476/suppl/GSM1906476_P2_2_.ga.rma.chp.gz	ftp://ftp.ncbi.nlm.nih.gov/geo/samples/GSM1906nnn/GSM1906477/suppl/GSM1906477_P2_3_.ga.rma.chp.gz	ftp://ftp.ncbi.nlm.nih.gov/geo/samples/GSM1906nnn/GSM1906478/suppl/GSM1906478_T1.ga.rma.chp.gz	ftp://ftp.ncbi.nlm.nih.gov/geo/samples/GSM1906nnn/GSM1906479/suppl/GSM1906479_T1_2_.ga.rma.chp.gz	ftp://ftp.ncbi.nlm.nih.gov/geo/samples/GSM1906nnn/GSM1906480/suppl/GSM1906480_T1_3_.ga.rma.chp.gz	ftp://ftp.ncbi.nlm.nih.gov/geo/samples/GSM1906nnn/GSM1906481/suppl/GSM1906481_T2.ga.rma.chp.gz	ftp://ftp.ncbi.nlm.nih.gov/geo/samples/GSM1906nnn/GSM1906482/suppl/GSM1906482_T2_2_.ga.rma.chp.gz	ftp://ftp.ncbi.nlm.nih.gov/geo/samples/GSM1906nnn/GSM1906483/suppl/GSM1906483_T2_3_.ga.rma.chp.gz	ftp://ftp.ncbi.nlm.nih.gov/geo/samples/GSM1906nnn/GSM1906484/suppl/GSM1906484_K1_control_.ga.rma.chp.gz	ftp://ftp.ncbi.nlm.nih.gov/geo/samples/GSM1906nnn/GSM1906485/suppl/GSM1906485_K2_control_.ga.rma.chp.gz	ftp://ftp.ncbi.nlm.nih.gov/geo/samples/GSM1906nnn/GSM1906486/suppl/GSM1906486_K3_control_.ga.rma.chp.gz	ftp://ftp.ncbi.nlm.nih.gov/geo/samples/GSM1906nnn/GSM1906487/suppl/GSM1906487_CK1_1_.ga.rma.chp.gz	ftp://ftp.ncbi.nlm.nih.gov/geo/samples/GSM1906nnn/GSM1906488/suppl/GSM1906488_CK1_2_.ga.rma.chp.gz	ftp://ftp.ncbi.nlm.nih.gov/geo/samples/GSM1906nnn/GSM1906489/suppl/GSM1906489_CK1_3_.ga.rma.chp.gz	ftp://ftp.ncbi.nlm.nih.gov/geo/samples/GSM1906nnn/GSM1906490/suppl/GSM1906490_DK1_1_.ga.rma.chp.gz	ftp://ftp.ncbi.nlm.nih.gov/geo/samples/GSM1906nnn/GSM1906491/suppl/GSM1906491_DK1_2_.ga.rma.chp.gz	ftp://ftp.ncbi.nlm.nih.gov/geo/samples/GSM1906nnn/GSM1906492/suppl/GSM1906492_DK1_3_.ga.rma.chp.gz	ftp://ftp.ncbi.nlm.nih.gov/geo/samples/GSM1906nnn/GSM1906493/suppl/GSM1906493_MK1_1_.ga.rma.chp.gz	ftp://ftp.ncbi.nlm.nih.gov/geo/samples/GSM1906nnn/GSM1906494/suppl/GSM1906494_MK1_2_.ga.rma.chp.gz	ftp://ftp.ncbi.nlm.nih.gov/geo/samples/GSM1906nnn/GSM1906495/suppl/GSM1906495_MK1_3_.ga.rma.chp.gz	ftp://ftp.ncbi.nlm.nih.gov/geo/samples/GSM1906nnn/GSM1906496/suppl/GSM1906496_PK1_1_.ga.rma.chp.gz	ftp://ftp.ncbi.nlm.nih.gov/geo/samples/GSM1906nnn/GSM1906497/suppl/GSM1906497_PK1_2_.ga.rma.chp.gz	ftp://ftp.ncbi.nlm.nih.gov/geo/samples/GSM1906nnn/GSM1906498/suppl/GSM1906498_PK1_3_.ga.rma.chp.gz	ftp://ftp.ncbi.nlm.nih.gov/geo/samples/GSM1906nnn/GSM1906499/suppl/GSM1906499_TK2_1_.ga.rma.chp.gz	ftp://ftp.ncbi.nlm.nih.gov/geo/samples/GSM1906nnn/GSM1906500/suppl/GSM1906500_TK2_2_.ga.rma.chp.gz	ftp://ftp.ncbi.nlm.nih.gov/geo/samples/GSM1906nnn/GSM1906501/suppl/GSM1906501_TK2_3_.ga.rma.chp.gz	ftp://ftp.ncbi.nlm.nih.gov/geo/samples/GSM1906nnn/GSM1906502/suppl/GSM1906502_WK1_1_.ga.rma.chp.gz	ftp://ftp.ncbi.nlm.nih.gov/geo/samples/GSM1906nnn/GSM1906503/suppl/GSM1906503_WK1_2_.ga.rma.chp.gz	ftp://ftp.ncbi.nlm.nih.gov/geo/samples/GSM1906nnn/GSM1906504/suppl/GSM1906504_WK1_3_.ga.rma.chp.gz	ftp://ftp.ncbi.nlm.nih.gov/geo/samples/GSM1906nnn/GSM1906505/suppl/GSM1906505_W1_1_.ga.rma.chp.gz	ftp://ftp.ncbi.nlm.nih.gov/geo/samples/GSM1906nnn/GSM1906506/suppl/GSM1906506_W1_2_.ga.rma.chp.gz	ftp://ftp.ncbi.nlm.nih.gov/geo/samples/GSM1906nnn/GSM1906507/suppl/GSM1906507_W1_3_.ga.rma.chp.gz
!Sample_data_row_count	49386	49386	49386	49386	49386	49386	49386	49386	49386	49386	49386	49386	49386	49386	49386	49386	49386	49386	49386	49386	49386	49386	49386	49386	49386	49386	49386	49386	49386	49386	49386	49386	49386	49386	49386	49386	49386	49386	49386	49386	49386	49386	49386	49386	49386	49386	49386	49386

## Sheet: B
gene	conMean	treatMean	logFC	pValue	fdr	CR			gene	conMean	treatMean	logFC	pValue	fdr	PX			gene	conMean	treatMean	logFC	pValue	fdr	TO				gene	conMean	treatMean	logFC	pValue	fdr	DO
DNAJC12	7.22180333333333	6.11462	-1.10718	0.285182657783846	0.539241759396952				DNAJC12	5.68744333333333	7.22180333333333	1.53436	0.173814400207954	0.490027633331492				S100A9	7.51548666666667	3.12138333333333	-1.26768	7.25465181088454e-05	0.00504964230230931					DNAJC12	8.826	7.22180333333333	-1.60419	0.184447685749773	0.593112098061882
MAGEA12	6.64601	3.06515666666667	-3.58085	3.37812678168522e-06	0.002407478353081				VPS54	7.26588	8.27413666666667	1.00826166666667	0.00230656597734121	0.107421919690449				PRSS23	9.58587666666667	4.33538	-1.14475	2.84853247024558e-08	7.10953011252294e-05					C21orf56	4.99557333333333	3.88078666666667	-1.11479	0.0175696779819671	0.343811637002805
MAGEA1	3.59297666666667	6.68160833333333	3.08863166666667	0.000169000825196365	0.0234188847387091				MAGEA12	2.92264333333333	6.64601	3.72336666666667	2.83766809331339e-05	0.0134174406345502				ITGB8	6.7995	2.85248666666667	-1.25321	0.000411224794615746	0.0117972223099043					MAGEA12	4.22461666666667	6.64601	2.42139333333333	0.0128487883503893	0.310111882189643
SLC6A15	6.70423333333333	3.67323833333333	-3.03099	0.00449410314499573	0.108722970568609				GP1BB	5.37772	4.05872	-1.319	0.00143184792713202	0.0883852249884806				MYOT	7.24948166666667	3.37054	-1.1049	2.05614044685743e-05	0.00258437624079469					HOXA10	5.85014833333333	3.16636333333333	-2.68378	0.0795337976025274	0.500429820039385
CDKN1A	6.16822666666667	8.45434666666667	2.28612	0.0871821707937303	0.357570299225007				SLC6A15	3.79984	6.70423333333333	2.90439333333333	0.00141644595919982	0.0883852249884806				ARHGAP29	6.29342166666667	3.08311333333333	-1.02946	0.000121521763756026	0.00645321195921439					SLC6A15	4.56707166666667	6.70423333333333	2.13716166666667	0.00614060439611627	0.243783760482004
TIMP3	3.86382	8.67612833333333	4.81230833333333	0.00131184041857084	0.068062671813236				LGALS3BP	7.53536833333333	4.89542666666667	-2.63994	8.26253123254381e-06	0.00717692014079276				COL11A1	3.32744166666667	8.08761333333333	1.28130064952692	2.78991938609671e-07	0.00028672165643821					COL1A2	5.47917333333333	6.60124	1.12206666666667	0.235103557870696	0.624189516787087
CAV1	6.57315333333333	4.48447333333333	-2.08868	0.0101050753502471	0.156555442745133				COL3A1	9.06871	10.5715333333333	1.50282333333333	0.00824479314760369	0.182011334053271				LCP1	8.14929166666667	3.25134	-1.32564	0.000254168433816765	0.00883730905496237					TIMP3	5.50737	3.86382	-1.64355	0.0104696601488632	0.285982271928019
ALDH2	7.92825666666667	6.10919666666667	-1.81906	0.0110147610067033	0.160548544879713				FSCN1	8.36307	5.71331333333333	-2.64976	0.00027796664813828	0.0404265790136316				S100A3	9.16221	3.49695333333333	-1.3896	1.13325636514752e-05	0.00196030910450419					FSCN1	4.66158166666667	5.71331333333333	1.05173166666667	0.0301045086198743	0.393616936992142
ERRFI1	10.9897666666667	6.83438333333333	-4.15538	6.02598662976129e-05	0.0147556189609467				CD9	7.97295333333333	4.13936333333333	-3.83359	0.000192531788008308	0.0331037989442163				RALGPS2	7.23978333333333	3.45229	-1.06839	0.000303078805537059	0.00976953839767149					LPCAT1	8.50258666666667	7.32493	-1.17766	0.315629178871138	0.664130877353168
AKR1C3	7.08234666666667	9.99535166666667	2.91301	0.00476423919720415	0.112117518485257				CAV1	9.59506166666667	6.57315333333333	-3.02191	0.0106849867379538	0.201600983927718				GPC3	8.48057166666667	3.9462	-1.1037	0.000530722555817572	0.0136287940345771					ERRFI1	9.64119	10.9897666666667	1.34857666666667	0.164859569591928	0.580450717324364
ITGB1	8.20042666666667	9.65670166666667	1.45627	0.00441527413926266	0.108118626422393				PMP22	6.75071333333333	4.77142	-1.97929	0.0155592641973497	0.232528353966012				TMEM170B	6.37282	3.11623666666667	-1.03213	8.11022908694804e-06	0.00162722900731193					IFITM1	9.66133	8.61987333333333	-1.04146	0.0402584256891884	0.423828017199791
RGS2	9.90704666666667	11.2203	1.31330333333333	0.107276676300211	0.384924951598082				RBM38	7.50100666666667	6.36117	-1.13984	0.110994451287033	0.421635248785512				LRP1B	2.76495	7.43895666666667	1.42784690202282	0.00323861046432403	0.0375708920466169					ITGB1	9.21653	8.20042666666667	-1.0161	0.0123384987168824	0.305970575043944
SLC40A1	5.77571	3.0791	-2.69661	0.000158198089272405	0.0230951649791464				LPCAT1	8.79832333333333	7.32493	-1.47339	0.233330584674542	0.536192799416796				TGFBI	8.36472333333333	3.67112666666667	-1.18809	2.67343934803719e-06	0.00101538388803386					RGS2	11.6872333333333	9.90704666666667	-1.78019	0.0668153029618754	0.480554036441646
OLFML3	3.86157333333333	5.12911	1.26754166666667	0.0147572561411051	0.182511684574706				ERRFI1	6.02664333333333	10.9897666666667	4.96312333333333	6.06293725560126e-06	0.0057335176647136				TRIM49	7.17824333333333	3.10182666666667	-1.21051	1.18607181420302e-07	0.000188380551508554					EFEMP1	5.69142666666667	3.13971333333333	-2.55171	0.0856276462206841	0.507228497308193
TAX1BP3	9.24566666666667	10.4096666666667	1.164	0.128184478649064	0.411036243497111				IFITM1	7.11172	8.61987333333333	1.50815833333333	0.068054874765593	0.371695139873927				ART5	9.03378333333333	3.48133666666667	-1.37569	9.17271580532187e-09	7.10953011252294e-05					IFI27	5.72499	3.88751	-1.83747	0.0937979187714469	0.515320911223907
SERPINF1	10.2021	7.48104166666667	-2.72107	0.00148953076871887	0.0689423178475674				CTSC	7.86885333333333	8.93763666666667	1.06878333333333	0.0132975784047365	0.220001785719963				FAM198B	7.64671833333333	3.75163	-1.02732	2.24031229431367e-07	0.000253151238808501					MYO6	6.65684	4.4632	-2.19364	0.00235829028815541	0.178848814114074
BST2	9.49573	4.06501	-5.43072	0.000165564643238465	0.0234188847387091				AKR1C3	9.36194833333333	7.08234666666667	-2.2796	0.0104435470785186	0.200834753229629				TRIM53	9.48411833333333	4.2126	-1.1708	0.000182731318036849	0.00765587255976447					SERPINF1	9.18239	10.2021	1.01972	0.0212450578296313	0.358400572896917
STMN3	6.22595333333333	7.79125166666667	1.56529833333333	0.172792649257782	0.455038608435596				PLOD3	6.55049	5.36935	-1.18114	0.0794231227020731	0.383866263875806				MARCKS	8.45929666666667	3.61014666666667	-1.22848	6.24684412807019e-06	0.00138150144001917					BST2	7.04630666666667	9.49573	2.44942333333333	0.12368501688002	0.546778367172571
MGP	4.67557	6.13570666666667	1.46013666666667	0.287477296148007	0.540687450331594				SLC40A1	7.20906	5.77571	-1.43335	0.000594467694926704	0.0578230234459563				TM4SF1	7.53597	3.0966	-1.28311	1.39519361892656e-05	0.00213819541370754					MGP	7.10022	4.67557	-2.42465	0.121215155027002	0.545524538856584
PLXNB2	7.23752	8.43823666666667	1.20071666666667	0.000133888703705171	0.0210094714511307				LUM	9.02134166666667	12.0586333333333	3.03729166666667	0.0539828742640563	0.350959828824302														CITED2	8.90268833333333	7.24223333333333	-1.66046	0.0361247144167631	0.416960276859059
CBX5	6.54486333333333	5.38279666666667	-1.16207	9.8249978692223e-06	0.00480133610157652				PTPRF	8.53068	7.30298333333333	-1.22769	0.0157945591648276	0.234166574251365														ITGAV	4.00742833333333	5.33926333333333	1.33184	0.0332285975986834	0.40485748923945
CARS	8.90398333333333	7.62342666666667	-1.28056	0.308999024583731	0.554840039094963				MYO6	8.17224833333333	4.4632	-3.70905	0.000367018123233501	0.0446241606691476														HTRA1	5.31522	4.17102	-1.1442	0.100908865866133	0.521673255978477
ITGAV	5.33926333333333	4.14561166666667	-1.19365	0.0275468825388876	0.236261526374717				CD24	4.65068833333333	3.05466333333333	-1.59603	0.0638469851980746	0.365427584319899														CRABP2	5.09362	3.95563	-1.13799	0.0717472749906478	0.487462146775842
ACSL1	9.44503333333333	8.40211666666667	-1.04292	0.0920711660062396	0.36362267597535				SH3BGRL3	8.7678	7.54427	-1.22353	0.0313251510290732	0.296534016158683														FABP4	5.76671	3.14503666666667	-2.62168	0.0733050622551151	0.490203700703583
ASNS	10.2144766666667	8.47599	-1.73849	0.203626970530232	0.478641878321581				PLEC	8.15477333333333	7.13754666666667	-1.01723	0.222403726371541	0.527417927299624														DDR1	7.20143833333333	6.1622	-1.03924	0.00700022492537524	0.252227477581825
GRN	8.20771666666667	9.38397	1.17625833333333	0.0355454570908333	0.259822427115128				SGK1	3.99616333333333	2.87461	-1.12155	0.0609082234758626	0.3615275510672														IFI16	7.65700666666667	3.18016	-4.47685	0.00526810653813766	0.233095202417024
POLR2L	10.1057	11.1209666666667	1.01529666666667	0.303552155377237	0.551221580377138				PFKP	9.37109333333333	8.22677666666667	-1.14432	0.0751272879329947	0.377932277681837														NDN	3.38524	6.00142666666667	2.61618166666667	0.000541834963342691	0.100750840436458
BAT2L2	5.49008333333333	6.69091	1.20082666666667	0.0255918941229194	0.230820264953557				ID2	10.786	9.74026333333333	-1.04569	0.198705718763816	0.509699931404111														CD53	2.84761	5.39118	2.54357	0.00447911428265861	0.233095202417024
SDC1	6.28759333333333	7.42233166666667	1.13473833333333	0.183921931793268	0.46409496412059				SERPINF1	6.16875166666667	10.2021	4.03335833333333	0.0366285550204698	0.30791328337809														MTUS1	5.53877333333333	4.20626	-1.33251	0.0492718494425042	0.446860889911988
GDF15	8.22199	9.49909166666667	1.27710166666667	0.517667938374159	0.686614358354202				BST2	7.81242666666667	9.49573	1.68330333333333	0.0412325599372198	0.322339375968308														AP1M2	4.49862666666667	5.86722333333333	1.36859666666667	0.185801529223605	0.594435208774723
ID3	10.4221933333333	11.5106333333333	1.08844	0.288312891922782	0.541389931690164				STMN3	9.09658833333333	6.22595333333333	-2.87064	0.0506090946914561	0.34463172004751														NFIB	10.4595783333333	9.02825666666667	-1.43132	0.00713890783067041	0.254326105167574
PRKACB	9.40375333333333	8.35444833333333	-1.0493	0.059531676359826	0.31022251161971				ELOVL5	7.47859	8.50393333333333	1.02534333333333	0.102726425763165	0.412296588954018														TACSTD2	5.95834333333333	3.78968333333333	-2.16866	0.00867013900934517	0.269413385875156
TCEAL8	10.0603366666667	5.36652166666667	-4.69381	4.87108803040624e-05	0.0132246174082648				MVP	6.00301	4.74255	-1.26046	0.00190185012955624	0.0990522509019081														EPS8	5.39623333333333	3.31993333333333	-2.0763	0.0024187972587341	0.178848814114074
PLEKHA2	5.19806	4.14929166666667	-1.04877	0.078343165028012	0.343235109777189				ALCAM	6.05775	4.05015333333333	-2.0076	0.00376422463609678	0.132907038791851														EFHD1	6.56501666666667	7.92167	1.35665333333333	0.025156397333122	0.374136419420059
CD53	5.39118	2.84671	-2.54447	0.00346297971939795	0.0973417387557789				ID1	9.72548166666667	7.68552666666667	-2.03995	0.104649466537451	0.414555089457874														C13orf15	6.39001333333333	5.21079	-1.17922	0.398138296606967	0.69672824646303
ISG15	7.53245666666667	6.18094166666667	-1.35152	0.00210253832221753	0.0757971033950412				MGP	7.04102	4.67557	-2.36545	0.256605155272317	0.553182998106051														KLHDC8B	6.86673333333333	5.82451666666667	-1.04222	0.215862952801094	0.612534128374955
NUPR1	8.21378	6.48954333333333	-1.72424	0.36712744725364	0.592279556482386				CBX5	4.83891833333333	6.54486333333333	1.70595	4.48036392900642e-05	0.0173328988180789														ENPP2	5.56796	2.87358	-2.69437	0.086894815336192	0.508040018093021
AP1M2	5.86722333333333	3.64831	-2.21892	0.0852005275910502	0.353932895361928				COL18A1	5.59873666666667	4.50667666666667	-1.09206	0.0154559204098397	0.232526129998214														EGR1	10.9428616666667	9.09636333333333	-1.8465	0.142548733475827	0.560723210220961
HIST2H2BE	5.20744	6.67967	1.47223	0.000871111492383534	0.055803336950292				GPR56	5.78043	3.95160333333333	-1.82883	0.119342095483156	0.432088405067115														GNAI2	7.61482	6.55435	-1.06048	0.141786252176697	0.560723210220961
HSPH1	8.55492	9.93951	1.38458	0.0836665250694877	0.351298072986502				HTRA1	5.48285	4.17102	-1.31183	9.52841532481027e-05	0.0219218195814411														IGFBP6	5.34350666666667	4.02302	-1.32049	0.0670059469900787	0.480554036441646
RRAS	7.78500666666667	8.93176666666667	1.14676	0.000688508182880918	0.0498993388135391				SCD5	7.8239	6.7415	-1.08239	0.000310541690641732	0.0417773121966248														CKMT1A	7.20561	8.20833333333333	1.00271833333333	0.0837368439866463	0.504441917178449
DNAJA1	9.50035333333333	10.5070666666667	1.00671333333333	0.118213248985521	0.399825867243098				GSTK1	9.98415166666667	8.98097333333333	-1.00318	0.0252309459855975	0.276378629235658														MDK	5.51795	7.60848	2.09053	0.00212046818256841	0.178338249850642
ATP9A	5.98140666666667	4.87486166666667	-1.10654	0.0169783040604512	0.195028148186673				SDC1	7.46515666666667	6.28759333333333	-1.17756	0.168070940195774	0.483424052722621														S100A4	8.46386333333333	9.92982	1.46595666666667	0.268933146485739	0.640768180784692
CDR2	7.98678333333333	6.97656	-1.01022	8.28165812769633e-05	0.0166961211126863				SERPINB2	7.12180333333333	3.08075333333333	-4.04105	0.0682000009197874	0.371695139873927														TCTN1	4.59403166666667	5.74231333333333	1.14828166666667	0.00683250469078531	0.251212181698606
GNL3	9.30504	8.18152333333333	-1.12352	1.27847021591262e-05	0.00568789369095297				COL4A1	5.24152333333333	3.82266666666667	-1.41886	0.0794048757306383	0.383866263875806														DKK1	6.15689166666667	9.31425333333333	3.15736166666667	0.018174098697085	0.348512498351253
DDB2	6.89972	8.08834833333333	1.18862833333333	0.00763713592527524	0.13706775746685				CTRL	7.68719	6.64241	-1.04478	0.225407661267005	0.530121149840965														MYOF	5.03333833333333	6.82727	1.79393166666667	0.000726518460932386	0.110702156330264
TOP1	8.62651	9.63351166666667	1.00700166666667	0.0328681644643313	0.252793010996223				ID3	11.4659	10.4221933333333	-1.04371	0.30204079587368	0.58496820679795														CMTM4	8.56058	6.78520666666667	-1.77538	0.000158935016283379	0.0574300328838826
LXN	7.15591	6.0669	-1.08901	0.0208380124680365	0.210724673989635				DDR1	8.29612	6.1622	-2.13393	0.005413849642203	0.149359073921523														SLC27A2	4.2328	6.43084	2.19804	0.0297959261044428	0.393168719932876
NFAT5	6.68886666666667	7.77606833333333	1.08720166666667	0.0418701160722527	0.27449078777302				IRF1	7.02708	4.78419333333333	-2.24289	7.66986027095285e-05	0.0209498957679779														JUN	4.65287666666667	3.60786666666667	-1.04501	0.0457428285166972	0.439560747122413
ANXA1	4.59301333333333	3.13082	-1.46219	0.0321853022740171	0.251010663014451				EIF1AX	8.53499	9.54424666666667	1.00925666666667	0.00390384959434461	0.132907038791851														SQRDL	4.41682833333333	5.56950333333333	1.15267	0.248776283295537	0.630515762492717
EFHD1	7.92167	6.75925666666667	-1.16241	0.000212338720104577	0.0261283558897028				IFI16	6.55070166666667	3.18016	-3.37054	0.0726448525742421	0.375531291631175														GSTM3	8.29077	7.12684666666667	-1.16392	0.00778766491866038	0.263127189120679
DTX3L	6.90935	5.80804	-1.1013	0.00952898778386319	0.151988008840078				PLEKHA2	6.29407333333333	5.19806	-1.09601	0.0548340393366541	0.352777389076827														SCRG1	5.55188	4.33443	-1.21745	0.0250006087279147	0.373952084237075
EMP1	4.52519	5.71424333333333	1.18905333333333	0.0101801420851149	0.156724707672192				ENOPH1	6.33243166666667	7.36639333333333	1.03396166666667	0.0102409217742271	0.198605596075005														NES	4.97401	6.26603	1.29202	0.00218800250347092	0.178338249850642
SFN	4.17122	5.2191	1.04788	0.0124736420055839	0.169324740367863				DHRS3	6.56618166666667	4.52319666666667	-2.04298	0.00449343708105189	0.137320082573905														PRSS23	5.80405	4.33538	-1.46867	0.1707518933661	0.582680489063659
C13orf15	5.21079	4.14309	-1.0677	0.260558761579174	0.521983520291394				CD53	2.84452333333333	5.39118	2.54665666666667	0.00458144473356714	0.139011323092299														S100A2	5.65589666666667	4.51598666666667	-1.13991	0.117886110219827	0.542656621153446
SDC4	6.15556666666667	4.71735166666667	-1.43822	0.0485396530324519	0.289679771621444				ISG15	8.69895833333333	7.53245666666667	-1.1665	0.00233864953076872	0.107882092988469														ARID5B	4.54378	7.75698	3.21319	1.33440370019588e-05	0.0129816950741364
EZH2	9.26667333333333	7.78882666666667	-1.47785	0.0624417289331564	0.315324278616093				HMOX1	8.37329833333333	6.96464333333333	-1.40865	0.00245355163459674	0.109617732084267														TNFAIP3	5.74343	3.54081	-2.20262	0.00520178247504297	0.233095202417024
CYFIP2	4.46057666666667	6.10666	1.64608833333333	0.00210768743824867	0.0757971033950412				PDK4	4.6893	3.23035666666667	-1.45894	0.0763319958966095	0.378921911388768														WDFY1	6.09720833333333	4.99363333333333	-1.10357	0.000150466011833584	0.0574300328838826
CEBPG	9.68096	8.27594	-1.40502	0.175109048103719	0.456748353718004				AP1M2	3.75872	5.86722333333333	2.10850833333333	0.0922908564816658	0.398367308326498														CPNE3	8.01607666666667	6.97934	-1.03674	0.0564564644691396	0.461840172148259
ATF5	9.14019666666667	7.71852	-1.42168	0.301912338433874	0.550062562616404				PGCP	6.41694666666667	5.25777333333333	-1.15917	0.00149033922390815	0.0893258953146638														CLCN5	5.40776666666667	4.32994	-1.07783	0.00658856389294863	0.249477747168028
TSC22D3	7.91082666666667	5.58054	-2.33028	0.127848163803696	0.410650703041955				ZFAND6	6.88251666666667	8.03120666666667	1.14869	0.0709519956898781	0.374469960225265														AKR1C1	3.93331166666667	5.41181333333333	1.47850166666667	0.0693035501715282	0.482910192297144
GNAI2	6.55435	8.04794833333333	1.49359833333333	0.0781523001327711	0.343030191790923				P4HA2	9.80522666666667	8.21262333333333	-1.5926	0.00682399910833909	0.167374802337389														NRAS	3.50657	6.19271666666667	2.68615166666667	0.000192410078477702	0.06403711217125
IGFBP6	4.02302	5.28121666666667	1.25819666666667	0.00293786386420469	0.0903763013189876				AHNAK2	5.08344833333333	3.10811	-1.97534	0.0321847494175847	0.297497577234853														CCND2	10.2954266666667	8.78145333333333	-1.51397	0.000330157233923487	0.0761518448940978
CDO1	8.11377333333333	7.09328	-1.02049	0.00150357430577501	0.0689423178475674				PLAU	4.88565166666667	3.59147666666667	-1.29418	0.0942731443468143	0.401983332432734														HSF2	10.3606	9.17271333333333	-1.18791	0.00356436312315193	0.212208713677259
ERMP1	10.1453133333333	8.41002166666667	-1.73529	0.00418445677411429	0.105669576277289				C7orf50	9.00242666666667	7.7397	-1.26273	0.084911365094864	0.390834060094482														SPATS2L	5.22791833333333	3.26712	-1.9608	0.0319124229306237	0.399475251969041
C5orf62	5.21801333333333	4.11716	-1.10085	0.0332202503433102	0.25306253348593				RBP1	4.2213	3.18237333333333	-1.03893	0.000191446539526696	0.0331037989442163														METTL7A	6.72995666666667	4.72936	-2.0006	0.00820717873741553	0.265472251171357
CDC25B	8.48945333333333	10.0805383333333	1.59109	0.0197942472550354	0.206097551342053				FEZ1	5.63489666666667	3.69073333333333	-1.94416	0.036070525292612	0.307017861047549														HECA	7.93305	6.81788333333333	-1.11517	0.0975384048245987	0.51808828467732
IL1R1	5.20239333333333	6.40789166666667	1.20549833333333	0.00487812026258936	0.113209455863404				EPS8	4.47837	3.31993333333333	-1.15843	0.000842060888260286	0.070608672118062														GBP2	3.85085	2.56441333333333	-1.28644	0.0882813620550185	0.510851888873494
NCOA7	5.39181	4.29033666666667	-1.10147	0.173044434097082	0.455066420786668				TDRD3	6.30814	7.48443333333333	1.17629833333333	0.0765405556338043	0.379182145605176														BEX1	11.7170333333333	10.6790333333333	-1.038	0.0916911743565418	0.514943450019716
GLRX	6.25988333333333	5.20408	-1.0558	0.0141590810773815	0.179946842140404				IRF4	4.72685	3.52949666666667	-1.19735	0.0782074133201227	0.382523508446285														CSTA	4.90949166666667	7.14700666666667	2.23752	0.294978833020248	0.651860440539416
BASP1	3.82071333333333	6.43362166666667	2.61290833333333	0.029314713835547	0.241222753058814				ANXA1	8.72674	4.59301333333333	-4.13373	0.000288981696582502	0.0406532763572508														FABP7	7.57056166666667	4.62787	-2.94269	0.127878271656822	0.550281218660709
TTYH2	6.94857	7.98736666666667	1.03879666666667	0.000580693302071009	0.0449419829801925				EFHD1	6.31790833333333	7.92167	1.60376166666667	0.0884463165315844	0.394635176933324														GATSL3	5.78951166666667	4.49993333333333	-1.28958	0.0963209584186794	0.517218342740897
CFL2	8.99094666666667	7.58672833333333	-1.40422	7.28349604358289e-06	0.00415256387764806				TMEM50B	8.73929833333333	7.53616333333333	-1.20314	0.0211195462467626	0.261833150919441														SV2A	6.70656666666667	5.69343666666667	-1.01313	0.0133250519981926	0.312077653002113
DKK1	9.31425333333333	10.4958666666667	1.18161333333333	0.203697755833062	0.478641878321581				SFN	6.17698166666667	4.17122	-2.00576	0.0695303493026907	0.373350126032494														NTS	7.09748	5.85803333333333	-1.23944	0.0530981796232491	0.4525982689384
HEY1	4.83873	6.75324833333333	1.91451833333333	0.00192090548182196	0.0744045242569915				EXOSC8	9.79689	10.8611333333333	1.06423833333333	0.0111889829991762	0.203917418214109														QPCT	3.29074833333333	4.39261333333333	1.10187	0.420818693761828	0.708130819078514
SLC27A2	6.43084	3.05082166666667	-3.38002	0.0249550984117067	0.228339565255043				EZH2	8.17104833333333	9.26667333333333	1.09563	0.109734318817321	0.420003793924048														MPZL2	5.98995	3.83759666666667	-2.15235	0.0121979967661927	0.304276262528678
EIF4EBP1	9.69033666666667	8.29233	-1.39801	0.0511199857190066	0.293506624953974				CYFIP2	5.54789	4.46057666666667	-1.08732	0.061265088397545	0.362895600575521														IFI44	6.77995666666667	3.61684	-3.16312	0.0710600603910831	0.485781937170826
CDKN2A	9.16882333333333	10.4497333333333	1.28091	7.28511388290371e-05	0.0159749471606647				RB1	7.48271833333333	8.56952666666667	1.08680833333333	0.0442278221780259	0.329316016103861														JARID2	8.76984833333333	7.72531666666667	-1.04453	0.0176406381390441	0.343811637002805
ACADSB	6.34540333333333	5.29951333333333	-1.04589	0.00180562614811756	0.0732087537959006				CPVL	6.01397166666667	3.12547	-2.8885	0.0849511123806917	0.390834060094482														SCG2	4.72274	3.25134666666667	-1.4714	0.0267815776148999	0.379651342622947
IDH1	8.96892333333333	7.45374	-1.51518	0.0746018761200432	0.337784734787167				ATF5	7.17021166666667	9.14019666666667	1.96999	0.1864487182314	0.500422320097743														HMMR	6.76181166666667	7.9894	1.22758833333333	6.31412403723748e-05	0.0362976030449738
SQRDL	5.56950333333333	3.83787166666667	-1.73163	0.138564999231113	0.422396547498206				LTBR	6.54424833333333	4.35389666666667	-2.19035	0.0744292773176341	0.377395532155298														GFPT1	6.70618	7.80483666666667	1.09865166666667	0.353412027294995	0.680096056638463
PPPDE2	6.08522	7.16845666666667	1.08323666666667	7.99369977076018e-05	0.0165643117127649				TSC22D3	6.40351	7.91082666666667	1.50731166666667	0.24834706334739	0.547434992298669														TES	8.21972	10.9204	2.70069	0.119026604497482	0.542656621153446
TP53INP1	8.48304333333333	9.89747833333333	1.41444	0.000691735668423777	0.0499217167625328				CCDC3	5.29174833333333	4.19579666666667	-1.09595	0.00022998276701952	0.0362090932626663														KCNMA1	7.50103666666667	4.24947333333333	-3.25156	0.0445044656856429	0.437333315871271
NES	6.26603	8.5145	2.24847	0.0333524861807681	0.253202824466496				GNAI2	8.15387	6.55435	-1.59952	0.0444867371049524	0.330245634104012														ETV5	8.18442166666667	7.04685666666667	-1.13756	5.42778451478518e-05	0.0343225953792441
IGF1R	3.28459666666667	7.39011833333333	4.10552166666667	5.66834499898173e-07	0.000824339476621317				IGFBP6	8.38133833333333	4.02302	-4.35832	1.10965718619738e-08	9.44429231172593e-05														CYP1B1	7.97825	4.25056666666667	-3.72768	9.91559201883074e-07	0.00627012461310762
APLP1	7.94398333333333	8.98728833333333	1.0433	0.0256526673898052	0.23117135038737				ERMP1	7.84222	10.1453133333333	2.30309833333333	0.00898549804427191	0.189486276302246														F11R	6.87989	8.00419333333333	1.12430333333333	0.0268359356753798	0.379651342622947
PRSS23	4.33538	5.87314333333333	1.53776333333333	0.0331028567663406	0.25306253348593				ACP5	6.72209166666667	4.90311	-1.81898	0.0780031683321556	0.382024102688648														C9orf150	7.80159	6.27163333333333	-1.52996	0.00655381452345441	0.249418172427801
SELK	9.68211666666667	8.56093833333333	-1.12118	0.00531071974977697	0.118068826134441				CBX7	6.83611833333333	5.82574333333333	-1.01038	0.000184998276709864	0.0328025069391177														CXADR	5.91099	4.26364666666667	-1.64735	0.00325036587659302	0.208666889549604
LOXL2	6.23974666666667	5.12341833333333	-1.11633	0.0457848955953367	0.284110026888641				NR4A1	5.78416	7.41244666666667	1.62829166666667	0.00976050637515806	0.195233066413561														BBX	8.13036	6.44554666666667	-1.68481	0.00442241195037625	0.233042683068369
BEX2	9.79795	6.40918	-3.38876	0.0567073036066694	0.303955412374952				IL1R1	7.14498833333333	5.20239333333333	-1.9426	0.00241972206364905	0.108717673800042														CROT	8.74619333333333	6.28147	-2.46472	0.00983521204589225	0.281679864562548
SPAG9	6.40699	7.455	1.04801	0.00310855843347938	0.0927901979864422				NCOA7	4.38810666666667	5.39181	1.00370333333333	0.194510151469712	0.506104419742298														SDC2	5.28673166666667	3.53042666666667	-1.75631	0.0294761027493027	0.391801104173277
ARID5B	7.75698	5.03292333333333	-2.72406	0.000237936652819517	0.0274977602015204				LYN	6.92744333333333	8.29317333333333	1.36573	0.000392076424210326	0.0463467006451957														BAALC	4.69091833333333	3.66418666666667	-1.02673	0.0538281278467679	0.455390170548758
ZNF652	5.71813666666667	7.05148833333333	1.33335166666667	0.000438821102251489	0.0388890991342459				BIVM	6.18571	7.37263333333333	1.18692333333333	0.00332963099300032	0.124839160270598														CAPN6	4.38346	3.03934666666667	-1.34411	0.0433226704256888	0.432099221509217
TSPYL2	3.69598333333333	5.10142833333333	1.40545	0.00630008493736009	0.125403155922717				IPO5	7.6402	8.74300333333333	1.10280333333333	0.00226551288677553	0.106981659275449														SH3BGR	7.82883	9.29048333333333	1.46165333333333	0.225064269993904	0.618031402377953
HSPA13	6.74436666666667	5.51652	-1.22785	0.151712616542591	0.433098054890215				KLF13	7.29931666666667	5.20042666666667	-2.09889	0.045520129628288	0.332979650422311														CHST3	5.48249666666667	6.59279	1.11029333333333	0.000296285585646317	0.0749424760333795
PCK2	8.95546666666667	7.88425333333333	-1.07121	0.222201645398323	0.494099198160908				FERMT2	8.06160666666667	9.31067333333333	1.24906666666667	0.123678849705914	0.436113769243649														MPPED2	4.41028666666667	3.19493666666667	-1.21535	0.105050821739438	0.525910206292671
FAM83H	6.32566666666667	7.47131833333333	1.14565166666667	0.0252024484899401	0.228846907543224				SLC27A2	3.10185333333333	6.43084	3.32898666666667	0.0224864569592565	0.267293624553397														GNG2	4.62709166666667	3.40394333333333	-1.22315	0.0135841132727174	0.313712802896711
DRAM1	5.51745	6.59734666666667	1.07989666666667	0.0396376744991625	0.267485502594387				CDKN2A	11.5288166666667	9.16882333333333	-2.35999	0.000236580613444237	0.0362799567752055														PLOD2	4.64041333333333	3.63826666666667	-1.00215	0.0338338014771286	0.407371041479225
AKR1C1	5.41181333333333	9.34729	3.93547666666667	0.0063272293360024	0.125403155922717				HS6ST1	6.31263166666667	5.25568666666667	-1.05695	0.118829548392022	0.431678252096279														SLIT2	4.07153	7.68175666666667	3.61023166666667	0.00011481614383848	0.0484026590375085
NRAS	6.19271666666667	3.54144333333333	-2.65127	3.72022524126755e-05	0.0115692240957528				GALNT14	4.8302	3.35900666666667	-1.47119	0.0168039180271441	0.238963131218107														STC2	6.48811666666667	7.60605	1.11793333333333	0.348435766843269	0.677571780146854
DFNA5	6.42620666666667	5.40150166666667	-1.0247	0.0303093247369782	0.244198300174773				RFC3	5.79317666666667	6.89385666666667	1.10068	0.172458567815113	0.488532158653496														ABCA8	9.33526666666667	6.76357666666667	-2.57169	0.0210832212290618	0.358400572896917
HSF2	9.17271333333333	10.4396	1.26688666666667	0.0143236355934971	0.180805507890166				H1F0	7.78892833333333	8.83069333333333	1.04177	0.408651983845791	0.655630550090226														TMEM97	9.28959666666667	8.23841	-1.05119	0.0734456913024578	0.490426429726602
EFTUD1	6.17067333333333	5.05228666666667	-1.11839	3.82395752283434e-05	0.0116794588340283				SQRDL	4.0156	5.56950333333333	1.55390833333333	0.161215939216942	0.477006382296329														LMO4	6.79954666666667	4.97163666666667	-1.82791	0.0948180502527868	0.515772841142642
LMNA	8.04397333333333	9.11475166666667	1.07077833333333	0.00192423352099277	0.0744045242569915				C7orf23	9.99482666666667	8.50793666666667	-1.48689	8.32248446332242e-05	0.0209498957679779														DUSP2	7.84801333333333	6.57901	-1.269	0.210843061263058	0.610949749957315
PYGL	9.36664333333333	5.63070333333333	-3.73594	0.00038310535467295	0.0363453386996337				ANKRD10	5.27354	6.64913333333333	1.37559333333333	0.0766843744216487	0.379182145605176														SHROOM3	3.85323666666667	5.22246333333333	1.36922666666667	0.00971113374840614	0.281679864562548
DMKN	4.43338	3.37949166666667	-1.05389	0.185812104228198	0.466108467413731				PCBP4	8.5437	6.98382333333333	-1.55988	0.000422865880122007	0.0477041355126001														NID2	10.3264216666667	9.02332666666667	-1.30309	0.00697334449162197	0.251976822244409
PRKDC	7.43822666666667	8.45627166666667	1.01805	0.129503648323499	0.413097799501144				SPR	7.84351666666667	6.26088666666667	-1.58263	0.0366067131604249	0.30791328337809														PTPRD	5.62967666666667	6.87896666666667	1.24929	0.263137572799402	0.636918829319434
PTPRZ1	5.91701666666667	2.92141333333333	-2.9956	0.00485890608859558	0.11307038059774				C1QL1	9.22218833333333	8.06486	-1.15733	0.0247051973418856	0.273783768980193														HSBP1L1	5.96518666666667	7.12556333333333	1.16037666666667	0.303684835633763	0.65776710331567
LSR	7.12107333333333	5.46091166666667	-1.66016	0.00445794064787167	0.108498723053664				S100A2	6.28891166666667	4.51598666666667	-1.77293	0.0756627050467827	0.378024821046767														UBE2L6	7.2684	6.20724	-1.06116	0.125210774014199	0.54864128802804
DCP1A	8.05581333333333	7.00162	-1.05419	0.122477453846185	0.405508008243351				HES6	6.79904	8.21307666666667	1.41403166666667	0.0887505214391698	0.394920543454723														DUSP6	7.90777	6.80259333333333	-1.10518	0.319004550063778	0.665864364381081
C20orf108	7.40511666666667	8.42736166666667	1.02225	0.0311292520810533	0.247759296228169				BEX2	8.69429	9.79795	1.10366	0.40987416587679	0.656461992054452														ECHDC2	5.84531166666667	6.89965	1.05433833333333	0.00436957548649865	0.232436321620466
CSTA	7.14700666666667	3.88707333333333	-3.25993	0.175917471581574	0.457172920432441				CHST2	4.26561166666667	2.97910333333333	-1.28651	0.00351255716133806	0.128600541236172														PAIP2B	4.80124333333333	5.95455	1.15330666666667	0.297582258687759	0.654070703097687
FABP7	4.62787	3.58802	-1.03985	0.392797584657023	0.607238071829174				RGS19	8.48994333333333	7.12709666666667	-1.36285	0.0610873898289787	0.362309947619817														KIAA1826	3.28766666666667	4.89198333333333	1.60431666666667	0.0573902090345221	0.463805395389765
BBOX1	3.28786	4.5486	1.26074	0.00116508118047467	0.0634635302892951				ARID5B	4.70358833333333	7.75698	3.05339166666667	0.000302845833090728	0.0413023459111091														TP63	4.55882833333333	3.30371666666667	-1.25511	0.116197766830239	0.541324906413077
ALS2	7.61979666666667	8.94434333333333	1.32454666666667	0.00186256726957417	0.0737944504536005				TNFAIP3	5.94618	3.54081	-2.40537	0.0238976524293364	0.271694568464223														ACTA2	8.69304666666667	6.95419666666667	-1.73885	0.0196606622242054	0.351695042644308
ASMTL	7.26488666666667	8.32898166666667	1.0641	0.00145804324656743	0.0689423178475674				EPB41L5	7.01087333333333	8.05555666666667	1.04468333333333	0.0198765110262417	0.255899672446769														GNG11	3.49882833333333	4.57174	1.07291166666667	2.43271995502211e-06	0.00764329198071857
TRIB3	9.69211666666667	6.9824	-2.70972	0.143337088919619	0.425646665749761				YKT6	5.68707166666667	4.35442333333333	-1.33265	0.0247825982923896	0.274106165128691														ALG11	7.02578	6.0054	-1.02038	0.00101754244232049	0.138374830839003
PHLDA3	6.93650666666667	8.62487	1.68836333333333	0.0129782561471756	0.172862899042567				TAGLN2	8.06530333333333	5.89956333333333	-2.16574	0.0193165933201916	0.254820099479847														IGFBP2	7.95754833333333	6.18026	-1.77729	0.00558961294492757	0.238019646176764
SMAGP	5.33880666666667	4.27606333333333	-1.06274	0.167412960132774	0.449490825092208				PQLC3	8.27694	7.19237666666667	-1.08456	0.0365816191220149	0.30791328337809														C5orf23	7.34137	4.65996666666667	-2.6814	0.0993427996506055	0.52048144955008
KAZ	3.00879	4.00938	1.00059	0.000140277029136267	0.021422306306667				C11orf1	8.75868	7.70593333333333	-1.05275	0.057461971525261	0.357449735091465														FGFBP2	5.49858833333333	3.48192666666667	-2.01666	0.0866829177157457	0.507771588861064
AG2	3.21696333333333	4.37959	1.16262666666667	0.0166034923248559	0.193157159749552				FAM83H	8.48894833333333	6.32566666666667	-2.16328	0.00064855339997659	0.0613315331911196														PPP3CA	6.03567333333333	4.05219666666667	-1.98348	0.0910407636002802	0.51372022835656
VGF	5.13437	6.52506	1.39068	0.0199612880829555	0.206097551342053				AKR1C1	8.25554	5.41181333333333	-2.84373	0.0173124554039145	0.242455655856666														TBC1D9	7.4398	5.74409	-1.69571	0.00154331433393658	0.161020225805555
GBE1	6.94983	8.48615166666667	1.53632166666667	0.00126509813709148	0.0668410592288571				NRAS	5.01023	6.19271666666667	1.18249166666667	0.134593221822063	0.448082499873883														KLHL13	8.60969333333333	6.74461	-1.86508	0.00656277101698737	0.249418172427801
SH3D19	7.23602333333333	6.16013	-1.07589	0.0361646520811197	0.261478439424063				KCNN4	6.80250833333333	4.28669333333333	-2.51581	0.0732078064301754	0.376298360307779														NRK	8.23145666666667	5.4371	-2.79436	0.0617383327370677	0.471331494067876
GFPT1	7.80483666666667	6.44466666666667	-1.36017	0.275684905005546	0.532803911323713				INTS1	7.23277166666667	5.97261666666667	-1.26015	0.169429683160013	0.484711271722645														DMD	3.08448166666667	4.21270333333333	1.12822166666667	0.191210154450538	0.596505876501221
TES	10.9204	5.11130833333333	-5.80909	1.80429040884679e-09	1.26855906285842e-05				EFTUD1	5.02569	6.17067333333333	1.14497833333333	0.0005864065882112	0.0577862366177029														CRABP1	4.59767333333333	3.50959666666667	-1.08808	0.0719387791167432	0.487473963381236
KCNMA1	4.24947333333333	8.76512	4.51564666666667	2.1225865235138e-05	0.00726094397963601				LMNA	9.1563	8.04397333333333	-1.11233	0.000614308062945986	0.0584176080864055														NAV3	6.82476	4.27142666666667	-2.55333	5.50413920241516e-06	0.00870135606161806
CDC42BPA	7.07612	5.83485	-1.24127	0.0126499433031593	0.17036585059625				PTEN	5.12344833333333	6.40143666666667	1.27798833333333	0.0396364476899427	0.31694840701117														CLDN11	4.65043666666667	3.41186333333333	-1.23857	0.0315118719136078	0.39773517374391
FIBIN	7.42836333333333	8.80555333333333	1.37719	0.102217355930362	0.377944827217529				DMKN	5.96849	4.43338	-1.5351	0.0810983561734042	0.385171936044555														SFRP1	6.09761	4.85407333333333	-1.24354	0.0889508987940228	0.511404652158208
TMEM2	4.65793	6.75344833333333	2.09551833333333	0.00612705722240587	0.124482228108905				RCBTB1	6.57446	7.69109333333333	1.11663333333333	0.0751056939598787	0.377932277681837														CREBZF	6.46169666666667	5.37973666666667	-1.08196	0.130029421629843	0.550453593450318
EFNB2	6.30587666666667	3.75603	-2.54985	0.064746691141272	0.319235343119146				SPATS2L	7.23771666666667	3.26712	-3.9706	2.51059482698198e-07	0.00106838362862218														LAMB1	5.66065166666667	3.50513666666667	-2.15551	0.0041260182406874	0.228094105163831
FLRT2	3.58415666666667	4.83467333333333	1.25051666666667	0.111801444802773	0.39087521491953				PRKDC	8.44011166666667	7.43822666666667	-1.00188	0.140264748785678	0.456168619379023														ESRP1	3.37727666666667	4.78969	1.41241333333333	0.499858019607698	0.743700106725313
HSPC159	7.83909666666667	5.67055	-2.16855	0.0202007879532414	0.207697393840955				TMC6	4.52714833333333	3.41507333333333	-1.11207	0.000423177327129751	0.0477041355126001														SMPDL3A	8.39394833333333	4.91898666666667	-3.47496	0.00614904875415191	0.243783760482004
BCAT1	9.94869333333333	5.21973666666667	-4.72896	0.000410130530494707	0.0379180299848261				PTPRZ1	2.68587166666667	5.91701666666667	3.23115	0.00472811518846024	0.140840900022126														CD302	6.02022	3.61006333333333	-2.41016	6.95538921436398e-05	0.0382455684322006
BBX	6.44554666666667	8.38612	1.94057833333333	0.00730505309024307	0.134061832677594				UGGT2	6.39759	7.55421666666667	1.15663166666667	0.0675471545061974	0.371695139873927														AKAP12	7.84284666666667	5.70281666666667	-2.14003	0.000256205440097139	0.0705352146569296
CPA2	6.49726333333333	5.37978833333333	-1.11747	0.266044582558977	0.525752474650066				BEX1	9.17601	10.6790333333333	1.50302333333333	0.026014093974365	0.279259335704175														DAPL1	6.42617	3.69136333333333	-2.73481	0.0790103240234109	0.499603880249212
ADCY7	6.61518333333333	5.18096166666667	-1.43422	8.6269846370987e-06	0.00447139227978594				FABP7	3.50430833333333	4.62787	1.12356166666667	0.363228356478262	0.628468498065966														PDE4B	6.32326666666667	3.38497666666667	-2.93829	0.0144709614847194	0.318840156615412
SDC2	3.53042666666667	5.22790166666667	1.69748	0.0280453464524395	0.237502319499998				EPS15	8.01783666666667	9.15390333333333	1.13606666666667	0.167447201334907	0.482853847386548														SIX1	8.57902166666667	6.9036	-1.67542	0.047761690923377	0.444774327274723
RHOC	7.92802666666667	8.95788333333333	1.02985666666667	0.0212050942012576	0.211605560804149				LAMB3	5.04763	3.43814666666667	-1.60949	0.0705432104624127	0.37360835322616														BAI3	5.60102	3.58750333333333	-2.01352	0.0440364318382477	0.435831693268606
SOX18	5.84055333333333	8.69681333333333	2.85626	4.50955255811547e-06	0.00299117129375166				FBXL16	6.35654666666667	4.70085666666667	-1.65569	0.064859298432173	0.367032904891106														PTPRK	4.16538666666667	6.19751333333333	2.03212666666667	0.00586178277109251	0.242344051009805
SLC25A24	4.32787333333333	8.18732833333333	3.85946	3.517021357713e-09	1.26855906285842e-05				ZNF12	8.26066333333333	7.21305	-1.04761	0.00289521182415728	0.116532200646927														TMEM158	8.15009	6.59969666666667	-1.55039	0.377275433887159	0.692450367173511
NELL2	6.41393333333333	4.28882666666667	-2.12511	0.0199393194881457	0.206097551342053				NTS	8.02374	5.85803333333333	-2.16571	0.334868043302304	0.609378216067118														BMP7	7.00367666666667	4.99324666666667	-2.01043	0.0115016973453568	0.297001143884952
VLDLR	5.01388	3.19914666666667	-1.81473	0.138148101073601	0.422164715671756				MICAL1	6.18758166666667	4.12609333333333	-2.06149	0.000181191671652992	0.0324657329987077														IFIH1	7.02284	3.34725666666667	-3.67558	0.00826444085892351	0.265472251171357
FAM160B1	8.36221666666667	9.51434	1.15212333333333	0.0293771629222117	0.241222753058814				RARRES3	4.61946	3.40486666666667	-1.2146	8.4922030783132e-05	0.0209498957679779														SEMA6D	9.5929	7.40367333333333	-2.18923	0.0389567093368921	0.42093407871484
BEND7	5.46488666666667	3.33783	-2.12706	0.00960408053393801	0.152209556910451				TUBB2A	9.81316	8.62247333333333	-1.19069	0.308459384085661	0.590454090627679														ASB9	8.32368166666667	5.86887333333333	-2.45481	0.0263869685841247	0.378792272058371
USP18	7.14782666666667	5.02975	-2.11808	0.0046111881100976	0.110574356023954				TRIB3	7.97031166666667	9.69211666666667	1.72181	0.282470802496672	0.572477556842788														PDE4D	7.61930333333333	9.49185333333333	1.87255	0.0209713035444794	0.358400572896917
SLIT2	7.68175666666667	3.96297833333333	-3.71878	1.7362897374116e-05	0.00645597818884521				MPZL2	6.76700833333333	3.83759666666667	-2.92941	0.112527127655183	0.423555910675308														ALDOC	5.87983833333333	4.66752666666667	-1.21231	0.0988182570169709	0.52048144955008
STC2	7.60605	5.46891333333333	-2.13714	0.140766613610056	0.423736740441112				PHLDA3	8.20621166666667	6.93650666666667	-1.26971	0.0430088802407107	0.326975060052424														GPNMB	4.88168833333333	3.12876333333333	-1.75293	0.114479459675965	0.539823895577637
GOLPH3L	5.25255	3.88266	-1.3699	0.077482514983781	0.342102557710929				SMAGP	6.62589833333333	5.33880666666667	-1.28709	0.110554757396185	0.421141448191793														MMP12	4.65351666666667	2.87495666666667	-1.77856	0.0953266853310941	0.516520417739134
SULF2	4.80094	6.04531	1.24437	0.00841568014574978	0.143083293452191				APOLD1	3.21502	4.31601	1.10099	0.120006964635292	0.432762709809074														TGFBR2	7.92096333333333	6.52727333333333	-1.39369	0.00175445210486159	0.16656939341321
ABCA8	6.76357666666667	7.99831	1.23472833333333	0.155341814710784	0.436769279892817				KAZ	5.1772	3.00879	-2.16841	0.00495816164416935	0.143620627051584														RNF160	5.21079333333333	6.28100333333333	1.07021	0.0820519272182242	0.503810489382277
LMO4	4.97163666666667	6.03565666666667	1.06402	0.0747677295246161	0.337916128040303				IFI44	5.9285	3.61684	-2.31166	0.0204327584049122	0.259064070043178														HNMT	3.25262	4.25322	1.0006	0.343592517415994	0.674881727648871
PLA2G16	6.84052666666667	5.52163833333333	-1.31889	0.00576016085999241	0.122305312047571				GM2A	7.56818833333333	6.43163333333333	-1.13655	0.0504541085649596	0.34437366455541														RUNX2	8.04821333333333	3.46442333333333	-4.58379	0.00837121911936759	0.267594105568595
DUSP2	6.57901	7.87190333333333	1.29289333333333	0.196438155264227	0.473642704314604				SCG2	5.99769166666667	3.25134666666667	-2.74634	0.0871063568797842	0.393287910396899														CEP290	5.53116833333333	4.49112666666667	-1.04004	0.0361537532500542	0.416960276859059
SHROOM3	5.22246333333333	3.04795	-2.17451	1.64485037648113e-06	0.00156297337996295				PROS1	6.39275166666667	7.43520666666667	1.04245	0.000452754364840808	0.0487771189767103														FREM1	4.27986833333333	3.13966333333333	-1.1402	0.0519891047885945	0.450761527772177
NAAA	7.75084	6.56729	-1.18355	0.0602207361458562	0.311676950631181				RILP	6.88199333333333	5.60677333333333	-1.27522	1.36500172092358e-05	0.00918648507675997														PRDM8	3.54214	5.35781	1.81567	0.00037758119455804	0.0816331412876154
GCH1	5.59961333333333	3.97409833333333	-1.62552	0.0937803992561625	0.366800811542969				SH3D19	5.62152166666667	7.23602333333333	1.61450166666667	0.017322922793396	0.242455655856666														HAPLN1	8.81471	6.38701333333333	-2.4277	0.00806304636284689	0.264504402033184
PTPRD	6.87896666666667	5.16165	-1.71732	0.00390399717979752	0.102100868139536				SLC27A3	5.88464666666667	4.03942	-1.84523	0.00297692609564903	0.118119431235752														UGCG	7.26527666666667	5.58512	-1.68016	0.0185033177661449	0.349009737476729
MYLK	5.98382666666667	4.39283666666667	-1.59099	0.197148887210231	0.47426646509758				IRF9	5.01512	3.95878	-1.05634	0.0982082856476448	0.407931048876088														LAMP3	5.32808166666667	6.98696666666667	1.65888	0.499430201960407	0.743700106725313
SLC7A11	7.93828666666667	5.84544166666667	-2.09285	0.240608836974638	0.508338076837142				ZMIZ1	5.93534166666667	4.76005333333333	-1.17529	0.0508888351715863	0.34463172004751														LIN28A	5.05105166666667	8.03340333333333	2.98235166666667	0.00444713593609115	0.233095202417024
HSBP1L1	7.12556333333333	5.40105166666667	-1.72451	0.175020468548695	0.456748353718004				IMPDH1	11.2604833333333	10.1237	-1.13675	0.0904593876985256	0.39726514380916														DSG2	6.19648166666667	3.71420666666667	-2.48228	0.054445006787785	0.457532928595686
SERPINI1	6.52072333333333	7.69082	1.17009666666667	0.000566361039614716	0.0444359597319729				EFNB2	4.76600666666667	6.30587666666667	1.53987	0.157536568090279	0.472943114996955														DSC2	5.84285333333333	2.98851333333333	-2.85434	0.0796343609363482	0.500564494414511
SOX8	6.14764333333333	7.34281666666667	1.19517333333333	0.338867594993941	0.576089626935398				CYP1B1	7.78820833333333	4.25056666666667	-3.53764	0.0808174203944513	0.384696345065534														PI15	7.00953	5.64436333333333	-1.36517	0.168393704270791	0.581549669496325
PARP14	4.64126666666667	3.59898166666667	-1.04228	0.17943416589883	0.460869940075002				F11R	9.42578833333333	8.00419333333333	-1.42159	0.0122825890162231	0.211399626121486														HOXA9	5.64975833333333	3.00344	-2.64632	0.0889375833835084	0.511404652158208
FES	5.09532	4.07682833333333	-1.01849	6.87544907398969e-06	0.00405509244694895				ARL6IP1	7.27069	8.41590333333333	1.14520833333333	0.00191469888668349	0.0991281809144182														COL11A1	6.57195333333333	8.08761333333333	1.51566	0.416434044473384	0.706268118607333
DUSP6	6.80259333333333	10.0601583333333	3.25757	0.000207886028509728	0.0257658161712346				CTNNAL1	8.61047666666667	9.88618666666667	1.27571	0.0286148016664811	0.288092147880275														C5orf39	7.70330333333333	6.68303	-1.02027	0.0322707954611976	0.401178551499105
PLLP	4.78190333333333	3.37557666666667	-1.40633	1.20103645354699e-06	0.00128390796884174				APOBEC3G	5.09280333333333	2.85586	-2.23694	0.0881384981377622	0.394110169646415														DPYD	4.96022833333333	3.41130333333333	-1.54893	0.070614143649262	0.485093468078336
SKA1	7.59058666666667	6.55218	-1.0384	0.00163667395342133	0.0705641175807873				MMAB	5.62653833333333	6.8519	1.22536166666667	0.0700720952167182	0.373350126032494														WDR66	4.53091	3.40871	-1.1222	0.102198037032932	0.523600139355177
FAM102B	4.75394333333333	6.01144833333333	1.25751	0.0114201669196206	0.162031680149457				BBX	8.00606	6.44554666666667	-1.56052	0.00943305815352681	0.193924536098229														NEFL	4.86072833333333	5.90076333333333	1.04004	0.49839470552753	0.743700106725313
GUCY1A3	9.10276333333333	7.96396166666667	-1.1388	9.22289478656663e-05	0.0173349881790589				DGKA	5.42197166666667	4.03798	-1.38399	0.0696663074883514	0.373350126032494														CAV2	5.84278833333333	7.603	1.76021166666667	0.202723263020599	0.607686217796129
C12orf75	8.55821666666667	7.36529833333333	-1.19292	0.0260839183893227	0.232606538128767				C1orf54	7.16369	8.43717	1.27348	0.0361603210290237	0.307017861047549														FAS	9.54944166666667	5.94192333333333	-3.60752	0.00926815598512593	0.279081830342589
KIAA1826	4.89198333333333	3.32745833333333	-1.56452	0.0603652568655087	0.311676950631181				CPA2	5.26135	6.49726333333333	1.23591833333333	0.232902799214766	0.535884218469012														HOXA5	6.34816	3.80539333333333	-2.54277	0.0756499488169382	0.495275006749798
GLCE	6.51988	5.36966333333333	-1.15022	0.0727428126909274	0.3334402561914				TPD52L1	5.52732	3.90933666666667	-1.61798	0.08634455678087	0.392039756074678														EPYC	7.62805166666667	4.15323	-3.47482	3.021780651822e-06	0.00764329198071857
HHEX	7.27648333333333	4.74891	-2.52757	1.01559716449221e-06	0.00124076956439105				PPARG	4.14297166666667	3.10770666666667	-1.03527	0.0645775495611537	0.366472158592044														SIRT1	10.8326333333333	9.79720333333333	-1.03543	0.0639471113405371	0.476011574105997
GNB5	6.46051333333333	5.41547	-1.04504	0.034311535064689	0.256269000866777				NIPA1	6.29430666666667	7.45217666666667	1.15787	0.070743336605339	0.373910824620683														EPHA7	5.49133166666667	3.40878	-2.08255	1.57505091727766e-05	0.0142283349648647
ACTA2	6.95419666666667	8.73671	1.78250833333333	0.00946510961937077	0.151441753909932				CROT	10.379	6.28147	-4.09749	0.000233991320578856	0.0362090932626663														OAS2	4.15656	2.91504666666667	-1.24151	0.0810667930949331	0.502328139280558
LARP6	5.37844333333333	4.28356333333333	-1.09488	0.283193771221885	0.537417759123391				SDC2	5.08275	3.53042666666667	-1.55232	0.0946437819239668	0.402654622481949														ME1	8.21554833333333	9.28824	1.07269166666667	0.111886111226091	0.537007368471039
KCNMB4	7.09354	4.57435833333333	-2.51918	0.0150267362861672	0.184102794975076				SRPX	5.86148333333333	3.67939333333333	-2.18209	0.0194838567510236	0.254820099479847														ATP1B1	8.14066	4.84041	-3.30024	2.39021563210729e-06	0.00764329198071857
C9orf103	7.07925333333333	4.79934166666667	-2.27991	0.0264301618796523	0.232909573920407				ASL	8.4405	6.95833666666667	-1.48217	0.0193239185949194	0.254820099479847														GLRB	5.82560166666667	4.58228666666667	-1.24331	0.0786408870191753	0.498872043824588
TMEFF1	7.46815333333333	6.30506333333333	-1.16309	4.47561469037944e-05	0.0125144758655129				SOX18	6.91242833333333	5.84055333333333	-1.07187	0.00137309745620505	0.0881994901868765														MAGEA3	5.70355666666667	10.1906	4.48709333333333	0.0146473126077657	0.320803920962225
ERAP2	5.71448333333333	3.29611	-2.41837	0.0182320822279347	0.19993207849756				RIN2	6.02269	3.16538333333333	-2.85731	0.0878164916234648	0.394094305828844														XAF1	4.1525	3.06686	-1.08564	0.104606329544057	0.525910206292671
IGFBP2	6.18026	4.31426333333333	-1.866	2.89901987039001e-09	1.26855906285842e-05				NFIA	5.40688166666667	3.44992	-1.95696	0.0744541669337693	0.377395532155298														LRFN5	4.02756666666667	6.52715	2.49958333333333	0.0537243362368278	0.45509154747968
PARP8	6.26263333333333	4.77276333333333	-1.48987	0.0251192938648936	0.228846907543224				SLC25A24	8.66286333333333	4.32787333333333	-4.33499	5.71807858297578e-11	9.73331336394138e-07														DLX5	5.99383166666667	3.34356	-2.65027	0.0789497661590592	0.499603880249212
LIFR	3.36842666666667	4.41590333333333	1.04747666666667	0.00832393556988799	0.142800996978299				SOS1	6.00974666666667	7.45742333333333	1.44767666666667	2.9419459889455e-06	0.0035124144865481														MAGEL2	5.12020333333333	3.62679	-1.49341	1.68956160273339e-05	0.0142452570598461
B3GNT5	7.82152333333333	5.52433666666667	-2.29719	0.000432011896827179	0.0384850598090212				CAPN6	4.89316166666667	3.03934666666667	-1.85381	0.0837438560412727	0.389338978598713														SGTB	4.27974	5.47859	1.19885	0.285524959672033	0.649351413120185
APPL1	7.41729	6.33724666666667	-1.08004	0.00181909029251975	0.0732087537959006				SH3BGR	6.76776833333333	9.29048333333333	2.52271	0.0877740228393915	0.394012315186086														D4S234E	5.74115	3.67039	-2.07076	0.00957888221308796	0.281679864562548
TIMP2	7.81645666666667	5.81635	-2.00011	0.00333240475664314	0.0948376887814048				VLDLR	3.73785166666667	5.01388	1.27602833333333	0.232169122366624	0.535136465934282														PAPSS2	7.73242833333333	6.33153333333333	-1.4009	0.0012427276697671	0.148271479618345
PPP3CA	4.05219666666667	5.11272166666667	1.06052	0.13482935305801	0.418969899561577				THBS4	4.87587	3.03158	-1.84429	0.0591432974540408	0.359549003308101														IL18	3.37297333333333	5.20036333333333	1.82739	0.222776046244697	0.616099248917837
NETO2	7.11980666666667	6.10879	-1.01101	0.050729329728125	0.293166836219244				BEND7	4.12285666666667	5.46488666666667	1.34203	0.0231250442708232	0.268951561761354														PVRL3	5.04186	6.13899666666667	1.09713166666667	0.0618888145937214	0.471331494067876
EMB	5.42449333333333	4.39248833333333	-1.03201	0.00247086817181538	0.0823130084020398				GNG2	4.71243166666667	3.40394333333333	-1.30849	0.0214829155648155	0.263552200387118														NAALAD2	5.88110333333333	7.43142	1.55031666666667	0.000337194853646673	0.0761518448940978
CSPG5	5.88409	4.62664666666667	-1.25744	0.259793142016016	0.521537781812435				ETNK2	5.29073	4.06833666666667	-1.22239	0.0636466729331287	0.365427584319899														HMGCR	9.71926833333333	8.63788333333333	-1.08139	0.102302201656254	0.523600139355177
NRK	5.4371	3.16442333333333	-2.27268	0.0117768180877986	0.165107128339104				PLOD2	5.23926	3.63826666666667	-1.601	0.030896884493541	0.294926074605447														MAGEA4	4.71689833333333	5.83743	1.12053166666667	0.0036154101864466	0.212208713677259
PLIN3	7.87447666666667	8.99278	1.11830833333333	0.00237419440191926	0.0807025536280597				CRLF1	7.35947166666667	5.75119	-1.60828	0.0226530527509656	0.267375973657443														EPHA3	4.15575	3.02598666666667	-1.12976	0.0381638551683036	0.42093407871484
ALDH6A1	7.06731666666667	6.06594666666667	-1.00137	0.199716742634932	0.475759772427281				SLIT2	3.65504833333333	7.68175666666667	4.02670833333333	0.000694124546940278	0.0635235916022441														RERGL	7.59716666666667	9.31712666666667	1.71996	0.0676717083654062	0.482437483482127
CCPG1	5.69988666666667	4.16904333333333	-1.53084	0.275788767402158	0.532884215730515				SPAG16	6.76051	8.22884	1.46833	0.000950888022511763	0.075283794973001														MECOM	4.0338	6.36590666666667	2.33210666666667	0.0168377987345025	0.335879559298507
CA14	7.90480333333333	6.21	-1.6948	0.0357988490109968	0.260471008603412				STC2	5.96563	7.60605	1.64042	0.206200795173126	0.515301559828172														DST	4.68978833333333	3.16528333333333	-1.5245	0.0904270786020112	0.512839131425846
RFFL	7.39365	6.24668833333333	-1.14696	0.0583930745724826	0.308257761570291				ACTR6	8.58752	9.82871333333333	1.24119333333333	0.0870397652746081	0.393203525611566														FAM185A	6.31789	5.23455	-1.08333	0.191607772185665	0.597050502290176
RANBP17	6.40019	5.30648666666667	-1.0937	0.0703446817998324	0.329366394060863				SULF2	5.84213333333333	4.80094	-1.04119	0.000863498744552148	0.0711645641799033														PLA2G4A	5.95938166666667	3.23683	-2.72255	0.000598576361508798	0.101665334620188
ZIC2	6.64156	4.77399166666667	-1.86757	0.008663165709988	0.145127116849789				C13orf23	7.60889	9.01594666666667	1.40705666666667	0.0124491506436667	0.212760484193268														SPP1	9.20574333333333	5.76740333333333	-3.43834	0.0313199462565584	0.39773517374391
EXOC6	7.51971666666667	6.34183666666667	-1.17788	0.0086527354897602	0.145094497859665				ZDHHC2	4.55119666666667	3.45503	-1.09617	0.151077248350416	0.466099248267748														DMRT1	6.62489333333333	2.97874	-3.64615	0.0507756175133479	0.449029506602164
AKAP2	3.08032	4.14519333333333	1.06487333333333	0.00031062802689616	0.0318818410967687				COL4A3BP	7.21507666666667	5.77221	-1.44287	0.00026559128644899	0.0393584140050013														MMP10	4.50699	7.45804	2.95105	0.00976124472836322	0.281679864562548
PTRH1	6.75677333333333	7.83264333333333	1.07587	0.211479640521994	0.486407773397836				ZEB1	7.65871666666667	8.80858	1.14986333333333	0.0111139071130675	0.203388725834159														C4orf49	8.86761833333333	5.98871333333333	-2.87891	0.0153835219251776	0.326509087916568
GSN	7.15024666666667	9.89849	2.74824333333333	9.5967108406622e-05	0.0176496927116867				LRMP	4.98391666666667	2.77747666666667	-2.20644	0.073312515928775	0.376375268671784														ODZ3	4.67527166666667	2.89800333333333	-1.77727	0.100046585089925	0.521673255978477
ABCA3	4.01414333333333	2.95429666666667	-1.05985	0.0204587573094482	0.209286235060288				RAPGEF2	4.33286166666667	3.23237666666667	-1.10048	0.107716401050202	0.417284610531756														RALGPS2	5.75431	3.45229	-2.30202	0.00940307045992938	0.281136246115194
DOCK11	5.91730333333333	4.8049	-1.1124	0.00331561224269609	0.0948331635436018				GLUL	6.14399333333333	3.02372333333333	-3.12027	0.0727644829269299	0.375531291631175														RAB3IP	4.07171166666667	5.13158	1.05986833333333	0.020464860338928	0.358400572896917
CEP110	5.77345666666667	4.73719	-1.03626	0.00113116922780121	0.0620112771548458				Septin 6	6.64151833333333	8.18295333333333	1.54144	0.00231605243369726	0.107421919690449														GHR	8.81943833333333	4.51599	-4.30345	7.53488783682783e-06	0.00952937264723616
PCSK6	6.50967	4.43368166666667	-2.07599	1.22139288169493e-05	0.00564613617527299				ID4	6.90069	9.24650333333333	2.34581333333333	0.144672460885375	0.459598609700024														BMPR1B	5.52018666666667	3.34568333333333	-2.1745	0.000244326221635455	0.0702271301141728
ESRP1	4.78969	2.80552	-1.98416	0.368089191948886	0.593103866141663				SHROOM3	3.60153333333333	5.22246333333333	1.62093	9.75234262566553e-05	0.0221339168232105														DCLK1	8.60758166666667	5.62634333333333	-2.98124	0.02291018013819	0.365270521450199
GRB14	5.60122333333333	3.88941666666667	-1.71181	0.00033394781973252	0.0329073008107101				VANGL2	5.96911166666667	4.91891	-1.0502	0.0892864053943248	0.396305917241772														NMU	6.79268	5.07448	-1.7182	0.0400136756677957	0.423828017199791
FAM46A	6.97977	8.15461	1.17484	0.0589976274858255	0.30868627118922				NID2	6.70738	9.02332666666667	2.31594666666667	0.121827655006392	0.434293265658387														TAC1	3.29874333333333	4.85223	1.55348666666667	0.388127348231862	0.694725701787796
AKAP12	5.70281666666667	3.32938	-2.37344	0.000955052703371774	0.0573165664507748				PTPRD	4.54889	6.87896666666667	2.33007666666667	0.0158339635156457	0.234166574251365														UHRF1BP1	8.17870166666667	9.33208	1.15337833333333	0.152454803940469	0.569144621833516
RNF157	6.81113333333333	4.38193	-2.4292	6.03513777989497e-05	0.0147556189609467				REEP2	8.98011166666667	7.53421333333333	-1.4459	0.0144440968283194	0.226538558293615														CDH10	3.80877	7.49687666666667	3.68810166666667	4.53937040930399e-06	0.00820134536663823
RAB3A	5.46918666666667	6.46945	1.00025833333333	0.00181153088233055	0.0732087537959006				SLC7A11	6.47440833333333	7.93828666666667	1.46387833333333	0.392470618129934	0.645501192263686														GLDC	6.02579833333333	8.09979	2.07399166666667	0.0452759778735061	0.439560747122413
GLCCI1	5.97468	7.02773666666667	1.05305666666667	0.0297910847664991	0.242733510251565				MT1F	6.48418666666667	4.83427333333333	-1.64991	0.00956066241125785	0.194252799837126														C1orf114	4.07000833333333	3.06302333333333	-1.00699	0.0300831010182795	0.393616936992142
HIST1H2BD	7.38336666666667	8.53609333333333	1.15272666666667	0.00744500413854993	0.135323433353622				SOX8	9.30254333333333	6.14764333333333	-3.1549	0.0759563967972542	0.378317264568417														ZFPM2	5.50763833333333	4.25491333333333	-1.25273	0.294853974389584	0.651846663734043
AADAT	6.50660666666667	5.17309	-1.33352	0.142813789851372	0.425110870452118				UBE2L6	9.02292666666667	6.20724	-2.81569	0.0155172970419145	0.232526129998214														UBE2H	9.08758833333333	7.98538	-1.10221	0.0241955695054571	0.368982410288778
PDE4B	3.38497666666667	6.31318666666667	2.92821	0.0216550325373637	0.212971167853855				PPIC	8.76549666666667	5.83035	-2.93515	0.00144654046271115	0.0883852249884806														HSPA4L	5.85149666666667	7.38294	1.53144333333333	0.0384457371677131	0.42093407871484
SKAP1	6.83200333333333	4.94059666666667	-1.89141	0.0774311032385705	0.342068684942082				FAM102B	6.64462666666667	4.75394333333333	-1.89068	0.00166522831970949	0.0917342377435065														COPG2	4.37122333333333	5.48246	1.11123666666667	0.0147923084495497	0.320889065113987
STC1	4.38128666666667	7.25995	2.87865833333333	0.0521778884331829	0.294635392459941				PAIP2B	4.04601	5.95455	1.90854	0.141917604877323	0.457502274805635														AGPHD1	5.96892833333333	7.11348666666667	1.14455833333333	0.00587364767067239	0.242344051009805
RIPK2	7.7285	6.72187	-1.00663	0.0885071382967038	0.359117609397322				SGMS2	3.89519	5.6681	1.77291	0.01289972804238	0.217190079858945														ESRRG	5.51670833333333	3.9833	-1.53341	0.0928532936384183	0.515320911223907
PTPRK	6.19751333333333	3.12446166666667	-3.07305	0.00939698863606633	0.150894190201717				GRB10	5.45676166666667	4.14586	-1.3109	0.208453478813051	0.516422616055992														AKR1C2	4.29605166666667	5.55850333333333	1.26245166666667	0.0873381352688141	0.508946550964626
TMEM158	6.59969666666667	4.79461833333333	-1.80508	0.271079344232149	0.53013275826054				ADCY1	6.31184666666667	4.48241	-1.82944	0.0560218592409291	0.35436792567785														GCLC	8.34271833333333	6.92219666666667	-1.42052	0.0377793954059542	0.42093407871484
BMP7	4.99324666666667	8.30003166666667	3.30679	0.00633882588170624	0.125403155922717				KIAA1826	3.52105666666667	4.89198333333333	1.37092666666667	0.0701693028865617	0.373350126032494														ZNF644	7.80936	6.80824	-1.00111	0.00138322876227079	0.155211342412428
C11orf54	5.75547333333333	4.53476166666667	-1.22071	0.224236875376354	0.495651010136619				PCF11	6.45665833333333	8.04721666666667	1.59055833333333	0.0719576186363477	0.375531291631175														BEND4	6.49362333333333	8.29659	1.80296666666667	0.174695633725719	0.584394180466454
ASTN2	5.35644333333333	6.44537333333333	1.08893	0.145402010467553	0.427900204238994				TP63	6.76815666666667	3.30371666666667	-3.46444	0.0757477057912549	0.378116553659455														PCLO	7.40329	5.48106	-1.92223	0.119153920027166	0.542691605058911
TMEM177	6.70789	7.97124	1.26336	0.401659931252898	0.612257281090508				PTPN13	7.97645	9.10107333333333	1.12462833333333	0.0442647776316316	0.329316016103861														DCAF7	7.23673166666667	6.10167666666667	-1.13505	0.0394296698884831	0.423316668149105
SEMA6D	7.40367333333333	8.76505	1.36137166666667	0.0352913365177476	0.25916272118912				KCNMB4	8.48283833333333	7.09354	-1.3893	0.0398904981214645	0.317297223842789														THAP10	6.54093333333333	7.66596666666667	1.12503333333333	0.310679776327644	0.661253303806078
MGST1	8.14432333333333	3.10512	-5.03921	1.50469226330083e-05	0.00600648457818218				SP110	5.95136166666667	4.78648333333333	-1.16488	0.000175945142300575	0.0322036366907569														JAKMIP2	5.05851666666667	3.89861333333333	-1.1599	0.26209947597527	0.63634441718346
FOLH1	4.95436333333333	6.71759833333333	1.76324	0.00555373474488935	0.120089859768126				PTPN21	2.96568666666667	4.00506	1.03937333333333	0.0278551326130164	0.285502373550131														H6PD	5.65523333333333	4.49990333333333	-1.15533	0.00332194130348921	0.21106638388124
IFT74	6.76989	3.93289	-2.837	0.00492750300464555	0.114046023533772				HIVEP2	5.64002	3.52277	-2.11725	9.51493447133322e-06	0.00717692014079276														LRCH2	5.36454833333333	3.72451333333333	-1.64003	0.0501513087889833	0.448418948873254
TUSC1	6.34599666666667	5.25829333333333	-1.0877	0.0223714809987041	0.217040165060598				ERAP2	7.78207833333333	5.71448333333333	-2.06759	0.0141227343835204	0.226033594281994														CACNA1A	7.20005833333333	8.90765333333333	1.70759	0.187458394955548	0.594480020311638
TMEM88	4.49714	5.91015	1.41301	0.0516307531144995	0.294410055778488				IGFBP2	7.33307833333333	6.18026	-1.15282	0.133400077593383	0.446819386224827														COLEC11	6.23243	7.63351	1.40108	0.046070065761184	0.439560747122413
AS3MT	7.46525333333333	5.99251	-1.47275	0.0189518822704741	0.202342693104987				ELL3	5.02894833333333	6.14038666666667	1.11143833333333	0.00610596455944216	0.159410626887767														GPHA2	6.85798333333333	5.68768	-1.1703	0.0874791831865099	0.509368890312979
PKP3	3.44231	4.56101833333333	1.11870833333333	0.0487417694093599	0.290282922494921				RGS12	5.96220666666667	4.55751	-1.4047	0.034568116810501	0.303770817539948														CA13	5.74757833333333	6.93781	1.19023166666667	0.256404067145936	0.633879405617255
CEP63	6.32587333333333	5.24224833333333	-1.08363	0.013632557178327	0.176553882331221				NFE2L3	6.81184	4.76285666666667	-2.04899	0.0139840279624018	0.224774432460815														ARAP2	4.16211333333333	5.68572333333333	1.52361	0.234333260121325	0.624189516787087
LRRN3	3.53946666666667	5.34231	1.80284333333333	0.0180739562447158	0.199309041695069				HPSE	4.62065666666667	3.36041333333333	-1.26024	5.18617349659443e-05	0.0191910967954414														TNFRSF11B	6.05577	4.06343	-1.99234	0.17575675528379	0.584946232651078
SPATA18	5.27826333333333	6.41436166666667	1.13609833333333	0.0261924382029701	0.232754772441076				LIFR	4.86596833333333	3.36842666666667	-1.49754	0.00463161212274447	0.139292052214411														SEMA3A	8.82159333333333	7.39834	-1.42325	0.04945060252879	0.446860889911988
RNF160	6.28100333333333	4.82752166666667	-1.45348	0.0400266945876612	0.268793319288322				DZIP1	8.23653833333333	9.40112333333333	1.16458	0.0172155972620006	0.241785393229186														MEX3B	8.67173833333333	7.59016666666667	-1.08157	0.00200779478911893	0.176337365958244
FAM101B	9.00583666666667	7.98058666666667	-1.02525	0.033149875126641	0.25306253348593				GATA2	9.22939333333333	8.21612	-1.01327	0.0415073012283264	0.323062314361487														FAM155A	5.46151833333333	3.70920666666667	-1.75231	0.0288187283026687	0.388724232993277
HNMT	4.25322	7.32769	3.07447	0.053409800276031	0.297273421386669				FOXQ1	4.84809166666667	3.53398333333333	-1.31411	0.0945111480112528	0.402192190361886														GRIA4	3.7128	6.82997333333333	3.11716833333333	0.0167832411675181	0.335879559298507
GATAD1	8.53318666666667	7.53048666666667	-1.0027	0.203657817595713	0.478641878321581				MATN2	4.97255833333333	3.11467	-1.85789	0.092077148431701	0.39814113826056														NR0B1	4.21810333333333	6.96796333333333	2.74986	0.000106211066456602	0.046319012326781
PTPDC1	7.63396333333333	6.54002166666667	-1.09394	0.307151884260549	0.553925654532775				PPP3CA	8.25477666666667	4.05219666666667	-4.20258	1.42650962325596e-06	0.00346886382958041														ALPK1	3.42915166666667	4.50760333333333	1.07845166666667	0.376307167990769	0.692119246287023
PRDM8	5.35781	3.03028666666667	-2.32752	0.0016242923832315	0.0705641175807873				TRIM2	6.85623833333333	8.107	1.25076166666667	0.0842188474633164	0.389646290383499														SLC1A4	5.50802333333333	6.84598	1.33795666666667	0.272581835533621	0.642958737001908
TUBB2B	5.25510666666667	3.96605166666667	-1.28906	0.226520392415247	0.497420052878467				NETO2	5.95051	7.11980666666667	1.16929666666667	0.022472756338449	0.267293624553397														IL6ST	5.15325	3.90741	-1.24585	0.0058853731539741	0.242344051009805
CAMK2D	5.86441333333333	4.45863	-1.40578	0.0109767780738779	0.160548544879713				GSTT2	9.24771666666667	7.59968666666667	-1.64803	0.0765812142361892	0.379182145605176														CEP68	6.66737	5.61992666666667	-1.04745	0.114971271782521	0.539933781742868
PRTFDC1	4.69634333333333	3.48158333333333	-1.21476	0.0241600317458548	0.225728267148738				TBC1D9	8.33037666666667	5.74409	-2.58629	8.37672524367829e-05	0.0209498957679779														ABCB1	9.95219	3.98038333333333	-5.97181	2.1545980509534e-09	2.72492015504077e-05
HAPLN1	6.38701333333333	8.72816333333333	2.34115	0.0102673065456855	0.157924470465293				KLHL13	5.11816166666667	6.74461	1.62644833333333	0.0457426124870643	0.333317957942983														ZNF654	8.23732	6.64625666666667	-1.59106	0.0266312072721402	0.379651342622947
LAMP3	6.98696666666667	3.72856166666667	-3.25841	0.241026030323581	0.508364597298499				CYP2R1	4.83473833333333	6.041	1.20626166666667	0.135314196824211	0.448868079876567														KIAA1377	5.67638	4.59320666666667	-1.08317	0.0131153238723081	0.312077653002113
LIN28A	8.03340333333333	3.14757	-4.88584	0.00153125761374944	0.0692873815491281				MMRN1	4.86339	2.95502333333333	-1.90837	0.0772265609356176	0.380698094481924														ARX	6.65459833333333	4.86821	-1.78639	0.000256552532159307	0.0705352146569296
MYO1B	4.27369333333333	3.17484666666667	-1.09885	0.0513751908266515	0.294173570690323				NRK	3.17091833333333	5.4371	2.26618166666667	0.00995682824491889	0.196843563651702														SERTAD4	5.37974	4.22575	-1.154	0.12102864525896	0.545502193794654
TMEM117	8.64567333333333	7.60884666666667	-1.03683	0.00143156572122625	0.0687110415518408				DMD	3.21124333333333	4.21270333333333	1.00146	0.225683054667466	0.530238365293252														MAGEA2	3.52590166666667	6.62186333333333	3.09596166666667	0.00107097625762771	0.141089965939768
ABCG1	4.65367333333333	6.62425333333333	1.97058	0.00132806111056422	0.0686258526739893				ALDH6A1	5.86713166666667	7.06731666666667	1.20019	0.15494320037011	0.470205349506221														NDUFS1	7.58873	6.29393	-1.2948	0.00741013577029168	0.257461502985931
TMEM200B	6.13713333333333	4.99345666666667	-1.14368	0.00147767809399759	0.0689423178475674				BCKDHB	9.10373333333333	10.1194	1.01566666666667	1.40317596049676e-05	0.00918648507675997														SEPP1	11.9132	10.6852	-1.228	0.0311649411045891	0.39773517374391
TRIM56	5.60739666666667	4.04750833333333	-1.55989	0.0235727373665516	0.223496729444289				MTX3	10.3532683333333	9.09905666666667	-1.25421	0.0110687480333483	0.203388725834159														CD70	7.70751333333333	8.90889	1.20137666666667	0.0101100420453927	0.281679864562548
LOC399491	8.01822666666667	6.99131666666667	-1.02691	0.085956021261156	0.355204587497176				ZIC2	7.73536333333333	6.64156	-1.0938	0.470738915547926	0.692358920989079														RGS13	6.33134333333333	4.7622	-1.56914	0.111169425502012	0.535977370399376
COL11A1	8.08761333333333	2.83810666666667	-5.24951	7.48328180027789e-05	0.016201778723032				MTMR6	3.83856333333333	4.98447666666667	1.14591333333333	0.00539843492453691	0.149359073921523														AK3L1	7.60016666666667	5.58433333333333	-2.01583	0.00772174554310391	0.262476319900122
C5orf39	6.68303	7.68383333333333	1.00080333333333	0.0439942083455323	0.279939337627227				EXOC6	6.09855166666667	7.51971666666667	1.42117	0.00232320809096481	0.107461000338052														C10orf107	3.03457	4.35366	1.31909	0.0551807998730284	0.458404665527343
JPH1	6.04536	4.54883	-1.49653	0.0736764824781208	0.335327981986636				MYOT	5.06209833333333	3.37054	-1.69156	0.0679776211684724	0.371695139873927														TNFSF4	7.43146	5.03023	-2.40123	0.0864876486947025	0.507568335905194
ARMC9	9.43277	7.23712	-2.19565	0.00530579977873489	0.118068826134441				IFI44L	7.31495333333333	6.12941666666667	-1.18554	0.0602728625854196	0.361487083651521														KANK1	5.29082833333333	4.12060666666667	-1.17022	0.0371722719607783	0.419747967399968
ABCC6	7.11984666666667	4.18907	-2.93077	5.78348557030858e-07	0.000824339476621317				CDK6	4.50507166666667	2.91824666666667	-1.58682	0.108106462786061	0.417916176906078														SPANXA1	3.21805333333333	4.22383333333333	1.00578	0.13907207959525	0.55712530587302
RIN1	5.70628666666667	6.79943	1.09314833333333	0.00783805003085789	0.138924360339682				SFRP1	6.20071166666667	4.85407333333333	-1.34664	0.0544533681697603	0.352212371522504														ARL6	6.97744833333333	5.55167333333333	-1.42578	0.180711295910901	0.58903498953226
LRRC8D	7.90692	6.69314	-1.21378	0.0437162297522875	0.279105036835806				AMN1	5.24689666666667	6.35577666666667	1.10888	0.00336626976402695	0.125935481150037														CTPS2	5.97872	7.18610333333333	1.20737833333333	0.00519575752299483	0.233095202417024
S1PR3	3.46246	4.63205	1.16959	0.014945452473237	0.183642292059729				CEACAM1	4.92079333333333	3.81167333333333	-1.10912	0.111157099409987	0.421925460572054														TIAM1	6.5153	5.38220333333333	-1.1331	0.00242599781740001	0.178848814114074
ASAP2	6.90216	4.75754833333333	-2.14461	0.000221886668412342	0.0268017998471151				AKAP2	5.65865833333333	3.08032	-2.57834	3.15146203308205e-05	0.0144984288451683														ANKRD22	4.76076666666667	3.49966333333333	-1.2611	0.0902565099307846	0.512730657796006
NEFL	5.90076333333333	7.19864	1.29787166666667	0.407244277895364	0.614719739414987				DUSP16	4.48884333333333	5.49537666666667	1.00653333333333	0.16682268066931	0.482184886600075														CH25H	6.48280166666667	4.28687333333333	-2.19593	0.10022744373344	0.521673255978477
CAV2	7.603	3.34559	-4.25741	8.90535350347498e-05	0.0170281693845031				PTRH1	7.93946	6.75677333333333	-1.18269	0.178686384257839	0.49388868552683														PTGER2	10.7556166666667	9.08023333333333	-1.67538	0.00663279502155337	0.250402861604733
FAS	5.94192333333333	7.11451	1.17259166666667	0.134113471140304	0.418056644866733				TTC28	8.29395166666667	9.34646	1.05250833333333	0.0102379577756461	0.198605596075005														ABCB4	6.51459333333333	3.13089333333333	-3.3837	0.000285195336174495	0.0736094982979354
KRCC1	7.63075333333333	6.18419333333333	-1.44656	0.0388458620778947	0.266008027907483				GLI3	4.85919833333333	3.28627333333333	-1.57292	0.0926157675902386	0.399014324454832														SCN3A	3.42836	6.31096	2.88259	0.00197350434120325	0.175324862337354
SAMD5	5.68089666666667	7.52638166666667	1.84549	0.154642758092738	0.43647119408093				CORO2A	5.66982	4.56941333333333	-1.10041	6.41596470504078e-05	0.0209498957679779														GAGE1	3.53937333333333	6.72187333333333	3.1825	1.16572702755009e-05	0.0122857914311883
CILP2	4.57847666666667	5.60475	1.02626833333333	0.00978114239016562	0.153202069085525				LAMB1	8.68220666666667	3.50513666666667	-5.17707	0.000317695032510261	0.0417773121966248														KCNT2	4.88429333333333	3.1604	-1.72389	0.0925128537406362	0.515320911223907
KLF15	4.77093	3.42005	-1.35088	0.146559490002081	0.428867873390535				GRTP1	4.90837166666667	6.12551333333333	1.21714166666667	0.08785599948024	0.394094305828844														GJA3	6.56256833333333	4.48624666666667	-2.07632	0.0358209866202861	0.416960276859059
SYPL2	6.87454666666667	5.31893166666667	-1.55561	0.00350916843129327	0.0977080803172037				HOXB9	7.55849333333333	10.3114	2.75290666666667	0.0315110159281165	0.29699166876054														PIK3R1	6.81581	5.33632333333333	-1.47948	0.0233478279452435	0.365270521450199
WARS	8.79919666666667	7.24505	-1.55414	0.236372360957998	0.505261841861069				TCTEX1D2	5.9803	7.15632	1.17602	0.00228770555611934	0.106981659275449														SLC7A2	4.99833333333333	3.49712666666667	-1.50121	0.129077952420127	0.550453593450318
MAGEC2	6.20968	7.5922	1.38252	0.150144058877214	0.432438771495362				ESRP1	2.86104666666667	4.78969	1.92864333333333	0.378871678047776	0.637571582430833														PALLD	7.33347	4.49641666666667	-2.83705	0.0774613036661041	0.496248939603148
MAGEA3	10.1906	3.05752666666667	-7.13312	0.000227832997476837	0.0268017998471151				SMPDL3A	5.98316	4.91898666666667	-1.06417	0.185955633319359	0.499928981615678														TSPAN8	7.71675666666667	6.70844	-1.00832	0.0392712340955715	0.422672385318081
SAMD13	6.19686	5.04425166666667	-1.15261	0.130409878997159	0.413917650067054				LRRC8C	4.97218	3.7849	-1.18728	0.000663041243940918	0.0620125717272654														CCDC50	9.21420333333333	10.4602666666667	1.24606333333333	0.03686782991535	0.418177080663168
PLS1	8.92109333333333	7.29759666666667	-1.6235	0.0146476639471229	0.182439991482383				PLTP	8.06115	6.67613333333333	-1.38502	0.00490748845696515	0.143280917920508														USP53	4.75241	3.68569666666667	-1.06671	0.212946851257035	0.611890069733745
C7orf58	6.42627666666667	3.97733166666667	-2.44895	1.29693553523834e-05	0.00568789369095297				MMP3	6.80583666666667	4.34743	-2.45841	0.191636063212201	0.503866090206686														DBNDD2	6.25608833333333	8.23754666666667	1.98145833333333	0.0061484441423047	0.243783760482004
CDH2	5.91866666666667	7.94733333333333	2.02866666666667	0.0114849817306516	0.162346386381045				FAM46A	5.16114833333333	6.97977	1.81862166666667	0.0213938614225805	0.263125945906912														TRPC4	6.20209166666667	7.46848	1.26638833333333	0.106328791799447	0.527202060808301
F2RL2	5.24175666666667	3.65103	-1.59073	0.270037346554863	0.529185193068855				CD302	6.29693333333333	3.61006333333333	-2.68687	0.000178576899946774	0.0323376169244041														GABRG1	3.43402	4.81654666666667	1.38252666666667	0.410225966387305	0.703271295619528
LRFN5	6.52715	8.17624	1.64909	0.115948055217243	0.396650618144916				WDR36	6.96791	5.96233	-1.00558	0.0039769958074971	0.133413609536196														MCF2	4.19734333333333	5.32303333333333	1.12569	0.0505961039933893	0.448729962976434
ATAD2B	5.42253	4.34255	-1.07998	0.0357417283246487	0.260471008603412				ZFAND2A	7.64160333333333	6.36334666666667	-1.27826	0.0154093166082874	0.232526129998214														RUNDC3B	6.06301166666667	4.00147333333333	-2.06154	0.018960714897075	0.350220100840806
HAPLN4	3.70874333333333	5.06377	1.35502666666667	0.00163845786129625	0.0705641175807873				AKAP12	9.53932333333333	5.70281666666667	-3.83651	2.84500443963908e-06	0.0035124144865481														DMRT3	6.10576166666667	2.99797666666667	-3.10778	0.0763436205767239	0.495275006749798
SGTB	5.47859	3.96414833333333	-1.51444	0.21085577385588	0.485917159260438				RNF157	5.35003666666667	6.81113333333333	1.46109666666667	0.0639855197341571	0.365427584319899														OSTN	6.14492666666667	8.97482333333333	2.82989666666667	0.0435000389337883	0.432850914004864
SORT1	6.84929	5.46451	-1.38478	0.0179864621719613	0.199309041695069				ATP11C	9.14092833333333	11.2682666666667	2.12733833333333	4.86183163770448e-06	0.00517238113356285														DSC3	4.20924666666667	2.73822333333333	-1.47102	0.0981615323948077	0.519008435798288
IL18	5.20036333333333	3.07131166666667	-2.12905	0.179753939441349	0.461015351657645				TXNDC16	6.01386833333333	7.82454666666667	1.81067833333333	0.00397888540306027	0.133413609536196														PCDH18	4.87498166666667	3.78032333333333	-1.09466	0.11620639330409	0.541324906413077
PVRL3	6.13899666666667	8.62163666666667	2.48264	0.00310730851256065	0.0927901979864422				JAG2	7.36944166666667	5.94018333333333	-1.42926	0.016457686668785	0.237409103793269														THRB	4.69151	3.21718	-1.47433	0.0697960642229036	0.483183293472893
PRICKLE1	5.31271333333333	3.13007833333333	-2.18263	0.0128360340202365	0.172059189562795				AGA	4.24156	5.62187	1.38031	0.00351305673098461	0.128600541236172														LRP1B	5.3429	7.43895666666667	2.09605666666667	0.136966313464718	0.556296539226511
NAALAD2	7.43142	8.90920666666667	1.47778666666667	0.0013584720365235	0.0687110415518408				ARHGAP28	7.151	10.6594	3.5084	0.0695221943874299	0.373350126032494														DLX6	6.06048333333333	3.51821666666667	-2.54227	0.0839668591161867	0.504441917178449
CCDC66	6.49128	4.87839333333333	-1.61289	0.00199955641155454	0.0744045242569915				COL21A1	6.42451166666667	3.98245666666667	-2.44205	0.145157149898367	0.460070903506804														CSRNP3	7.50075666666667	6.34635666666667	-1.1544	9.60402704563882e-05	0.044985974091183
S100A3	3.49695333333333	6.67368	3.17673166666667	0.00190393910214285	0.0744045242569915				DAPL1	7.36222	3.69136333333333	-3.67086	0.0725436459513015	0.375531291631175														CSAG2	3.27829	4.33148333333333	1.05319333333333	0.00627788008139235	0.245050461078299
KCNH2	6.60116666666667	5.37808166666667	-1.22308	9.19307218414053e-06	0.0046246560775747				FAM65C	5.04228	6.38936333333333	1.34708833333333	0.212042968558261	0.519935956611743														TMEM26	2.87428333333333	6.80905333333333	3.93477	0.00451165741061269	0.233095202417024
SHC1	6.91806333333333	8.22449666666667	1.30643333333333	0.0124675030631692	0.169324740367863				SKAP1	5.66891333333333	6.83200333333333	1.16309	0.206740474701504	0.515532024731409														C1QTNF3	6.74441	4.11765	-2.62676	0.00187615818527596	0.17070339977831
GPC4	5.10379666666667	3.81354666666667	-1.29025	0.0051772016755134	0.116821711685991				GLT25D2	6.37971833333333	7.71369333333333	1.33397	0.014576730544135	0.22755832311139														CFH	6.73089666666667	5.60197333333333	-1.12892	0.14571018220238	0.562609347901622
CRYL1	6.39829333333333	5.25091166666667	-1.14738	0.0605335398900598	0.311676950631181				NAP1L2	4.09144	3.07097	-1.02047	0.00127009161549301	0.0854525671103637														CBLN2	6.13047	4.94775666666667	-1.18272	0.00439337786277382	0.232481380043935
MAGEA4	5.83743	4.49313166666667	-1.3443	0.00138822193027753	0.0687110415518408				ALDH1A2	5.80581833333333	3.21718666666667	-2.58863	0.0862492754912421	0.391920760120641														DKK3	7.73049666666667	6.40103666666667	-1.32946	0.0110461723999692	0.294727726460783
BMP5	4.22694666666667	7.05097833333333	2.82403166666667	7.17290407907462e-05	0.0159331625153886				TCF4	7.23860666666667	8.38864	1.15003333333333	0.000350227465327356	0.0435151234657099														SNAPC1	7.20352166666667	6.07357	-1.12995	0.0660610171202231	0.479330856867161
RERGL	9.31712666666667	6.23112666666667	-3.086	0.0171120645525663	0.196074715817719				PTPRK	3.33141	6.19751333333333	2.86610833333333	0.00598092564371996	0.157456749705297														TCEA1	8.08971833333333	9.17472	1.08500166666667	0.212864601376174	0.611890069733745
MECOM	6.36590666666667	4.01153333333333	-2.35437	0.0240710158253833	0.225579918522665				TMEM158	7.86580666666667	6.59969666666667	-1.26611	0.403386271674564	0.652952070869257														FREM2	6.04862333333333	9.17437	3.12574666666667	0.000212276995383956	0.0654796868444121
ZBTB42	4.78912	5.95911666666667	1.16999666666667	0.150531082905065	0.432480437292274				BMP7	8.34278666666667	4.99324666666667	-3.34954	0.000415713063874091	0.0477041355126001														SLC8A1	4.81676333333333	8.28057333333333	3.46381	5.31214109910332e-05	0.0343225953792441
PLA2G4A	3.23683	4.71070666666667	1.47387666666667	0.088545084055356	0.359117609397322				C11orf54	4.68109166666667	5.75547333333333	1.07438166666667	0.265600085540341	0.561081152176637														MDGA2	7.92474166666667	9.17414666666667	1.24941	0.0494526116928522	0.446860889911988
SPP1	5.76740333333333	7.65948833333333	1.89209	0.288913233699236	0.541389931690164				LGALS7	7.07805333333333	4.12445	-2.9536	0.0677709960680279	0.371695139873927														HOXA11	5.21345666666667	3.00073666666667	-2.21272	0.0824576330980078	0.503810489382277
UBASH3B	2.86079333333333	3.97784833333333	1.11705	0.00164565957459202	0.0705641175807873				IFIH1	4.61246666666667	3.34725666666667	-1.26521	0.106912198845271	0.416117228677097														CD47	5.46884666666667	3.19164666666667	-2.2772	0.0594315245301712	0.467695395203298
GKAP1	7.94058666666667	5.86593	-2.07466	0.0495870441610617	0.292158733493213				MYO5A	6.19279833333333	7.23937	1.04657166666667	0.0997041682055924	0.408758273409344														XCL1	6.14316	3.35422333333333	-2.78893	0.0216366553498248	0.358400572896917
MMP10	7.45804	4.22833166666667	-3.22971	0.0072380136074605	0.133836285813556				SEMA6D	5.83965833333333	7.40367333333333	1.56401	0.143895706497362	0.458949708109229														HOXC8	5.31051	4.26321666666667	-1.0473	0.000648927158531675	0.104284927756524
MYEF2	5.92683666666667	3.56388666666667	-2.36295	0.0779244611246093	0.342728689357861				MCAM	4.78554333333333	3.77833666666667	-1.00721	0.000318790106382829	0.0417773121966248														MYO3B	6.05724833333333	4.64217666666667	-1.41507	0.00531516081995827	0.233095202417024
KERA	6.06351333333333	3.19600166666667	-2.86751	0.00204095104388103	0.0744316133359085				MGST1	6.11943833333333	8.14432333333333	2.02488	5.67338987251311e-05	0.020547328172323														PCDH15	4.37695166666667	3.16055	-1.2164	0.10434313730704	0.525910206292671
RAB3IP	5.13158	3.09555166666667	-2.03603	0.00722934927488318	0.133836285813556				AMPH	5.6372	4.03688666666667	-1.60032	0.100468253731687	0.409690065150888														SAMSN1	3.13176	4.37779	1.24603	0.0453558273100745	0.439560747122413
DIAPH3	8.70737	7.50203	-1.20534	0.00983631903546916	0.15350401531265				FGG	5.153	3.47982666666667	-1.67317	0.115501707440749	0.428201931729129														CD160	8.31817833333333	6.94825333333333	-1.36993	0.0859896116418808	0.507568335905194
GHR	4.51599	6.55158666666667	2.03559666666667	0.00234397761335811	0.0801827861977542				FOLH1	3.7623	4.95436333333333	1.19206333333333	0.0665561966017992	0.368668915898414														ZPLD1	3.72489166666667	9.90122333333333	6.17633166666667	0.00394407783406395	0.223680503889716
SH3BP1	8.22037666666667	9.47571666666667	1.25534	0.0640689891678632	0.318186989177448				MAP2K6	8.64538666666667	10.4910666666667	1.84568	0.0195318669621467	0.254820099479847														INHBE	5.34406	7.05274	1.70868	0.470593037874763	0.730833225085006
HTR2B	6.95579333333333	3.29865166666667	-3.65714	0.0147002070764802	0.182511684574706				E2F5	8.95968666666667	10.3501	1.39042333333333	0.0197300355900476	0.255395183128358														NKX3-1	4.72928833333333	3.71014	-1.01915	0.0312501753358579	0.39773517374391
MBD5	5.02092666666667	3.99296333333333	-1.02796	0.31465546473584	0.559213120203845				KLHL2	5.42035	6.66256333333333	1.24220833333333	0.00671882021922711	0.166691221015383														SNRNP48	6.85229	5.63365333333333	-1.21863	0.0759432216925117	0.495275006749798
DNAH10	4.80650333333333	5.84171	1.03520666666667	0.0111865612134634	0.161737060858054				DMXL1	6.50524833333333	5.18296666666667	-1.32228	0.0195834228626342	0.254820099479847														POSTN	10.4122233333333	11.7151666666667	1.30294333333333	0.00986157321697157	0.281679864562548
XPC	7.72098333333333	8.81001166666667	1.08902833333333	0.00187074246687308	0.0738964876521876				PKP3	5.16059	3.44231	-1.71827	0.0860449167464553	0.391610918427392														STARD4	6.61121666666667	5.43505666666667	-1.17616	0.0501379393108393	0.448418948873254
RRAGD	6.97471666666667	4.08119666666667	-2.89352	0.0400804452638097	0.269048640420801				PKN2	5.99268166666667	7.05692	1.06423833333333	0.00512835859599794	0.145978127125547														FRMD6	6.97678166666667	5.57057666666667	-1.4062	0.0863618144061091	0.507568335905194
NEK4	8.29481	7.042	-1.25281	2.08687248767524e-05	0.00726094397963601				SCHIP1	5.29838	3.38201666666667	-1.91636	0.0827180737981496	0.387886240273306														NRXN1	3.09636333333333	4.44627666666667	1.34991333333333	0.0428283876948888	0.428550238750401
NMU	5.07448	3.74897166666667	-1.32551	0.0029060344139692	0.0897198783691864				C4orf31	4.54495333333333	3.44977666666667	-1.09518	0.060625439930818	0.3615275510672														BOD1L	5.10842	3.96222	-1.1462	0.00198240336160684	0.175324862337354
TAC1	4.85223	2.97055	-1.88168	0.31560494766617	0.559911526281731				HSD17B8	5.77172	4.41558666666667	-1.35613	0.078466195837635	0.382817880638642														MSX1	9.29866333333333	5.2505	-4.04816	0.0052088073882874	0.233095202417024
UHRF1BP1	9.33208	7.49230166666667	-1.83978	0.0614030613665927	0.313784870515148				CDK14	6.58250666666667	4.33572	-2.24679	0.0477909064245114	0.340517709986619														DTWD2	3.69424333333333	4.72639	1.03214666666667	0.460870875368599	0.725621979536028
PLCH1	6.4771	5.32509666666667	-1.152	0.00142238918370225	0.0687110415518408				MAP9	10.2552	8.83351666666667	-1.42165	0.0200760425901239	0.256560592038052														MKRN3	5.76831666666667	4.66897666666667	-1.09934	0.220708253514108	0.615501054507811
CDH10	7.49687666666667	4.56131	-2.93557	0.00104596427603646	0.0594725430483291				FGF2	6.38180166666667	7.62854666666667	1.24674	0.0523660679124388	0.347720212592579														COLEC10	5.29937666666667	4.12481	-1.17457	0.122917482209145	0.546482590844692
GLDC	8.09979	6.27651166666667	-1.82328	0.018022771168847	0.199309041695069				PHF17	8.0335	9.44804666666667	1.41454166666667	0.0296833243784213	0.291247202467032														BICC1	4.59069	3.41945	-1.17124	0.0261182593022754	0.377923727669779
OCLN	6.16005333333333	3.98479333333333	-2.17526	0.05610235180277	0.303374841996389				FAM126A	7.47587666666667	6.28829	-1.18759	0.0111354279593805	0.203388725834159														CHRNA9	6.76251	8.43759333333333	1.67507833333333	0.23037477223534	0.621333092650082
KANK4	3.69372	4.77033166666667	1.07661166666667	0.177346420463936	0.458970067425505				FJX1	6.24084333333333	7.42914333333333	1.1883	0.147338399961302	0.461792348396481														GDPD1	3.81340666666667	4.81471333333333	1.00130666666667	0.36858843516191	0.688368373928561
SVIL	6.01192666666667	3.30094833333333	-2.71098	1.34408122384169e-06	0.00135230383838755				LOC100290317	9.27576	8.19615333333333	-1.07961	0.0139771039118652	0.224774432460815														PROCR	7.47585	5.64980333333333	-1.82605	0.0331221225581694	0.404729936225283
TRAF5	7.55730666666667	6.30989666666667	-1.24741	8.96009848342655e-05	0.0170281693845031				GPR126	5.20754	3.31217333333333	-1.89537	0.0683035129553309	0.371695139873927														NNT	5.75517666666667	6.77025333333333	1.01507666666667	0.000174692510792056	0.059711788756409
ART3	4.00973	2.98014833333333	-1.02958	0.160121010446841	0.442162188472478				PLCXD1	6.72393666666667	8.06908666666667	1.34515	0.0129746535285069	0.2178207901638														GPR84	5.35473333333333	3.37811	-1.97662	0.0547008961400214	0.457576612847565
C11orf63	4.65786666666667	3.60441333333333	-1.05345	0.106424896099578	0.38406333349457				PTPDC1	6.3654	7.63396333333333	1.26856833333333	0.254284717743388	0.552012219525141														AUTS2	5.0032	3.95209666666667	-1.0511	0.0291980754187163	0.390966496879438
ZFPM2	4.25491333333333	3.08044	-1.17448	0.0222686811728369	0.216735161601684				RGS20	5.91741833333333	4.13911666666667	-1.7783	0.0143623804263294	0.226538558293615														ACPL2	6.12714166666667	4.88735333333333	-1.23979	0.158614599574965	0.574094124422337
UBE2H	7.98538	9.23147166666667	1.24609166666667	0.0317636493277289	0.250016317580062				PRDM8	3.10593	5.35781	2.25189	0.00287537334160589	0.116257969170583														STAMBPL1	7.78686	3.56264666666667	-4.22422	0.00367405537115163	0.212208713677259
KRR1	7.51820666666667	8.52961333333333	1.01140666666667	0.0339064952109739	0.254693321953666				HAPLN1	3.76002166666667	6.38701333333333	2.62699166666667	0.00770240069918995	0.176223474061306														SLMAP	5.52980166666667	4.37416	-1.15564	0.00626577979951099	0.245050461078299
ARG2	5.72854333333333	3.73614666666667	-1.9924	0.15471374619491	0.43659856705457				HOMER1	8.43148833333333	7.35169666666667	-1.07979	0.0455106096680965	0.332979650422311														FAM92A1	7.16002333333333	8.39455666666667	1.23453333333333	0.0169945695617723	0.337940756678828
CD55	7.61631666666667	3.27432	-4.342	0.00871816284001876	0.14533670293926				LAMP3	5.90216333333333	6.98696666666667	1.08480333333333	0.661793168340772	0.805562576919331														CYS1	6.55468666666667	5.37342	-1.18127	0.0135886718713885	0.313712802896711
RHOH	7.34359666666667	6.28942666666667	-1.05417	0.0028656906199112	0.0891177679326566				LIN28A	2.93078	8.03340333333333	5.10262833333333	0.000785156944181556	0.0682548603672992														PRSS12	4.53653666666667	3.42288666666667	-1.11365	0.162600487476926	0.578312214644825
ZBTB38	8.9167	7.76540333333333	-1.1513	0.11544373861985	0.396257215603835				TCEAL7	4.63238166666667	2.71767	-1.91471	0.0925431305953219	0.398802321264195														KIAA0895	3.38413333333333	4.50241333333333	1.11828	0.362142964977621	0.684970117086705
PVRL4	3.23108333333333	5.17435666666667	1.94327333333333	0.0310441598660648	0.247574140911556				BCL3	7.32069166666667	5.95250333333333	-1.36819	0.0122771579179369	0.211399626121486														HTR1F	5.19177166666667	3.13480333333333	-2.05697	0.0965344272417389	0.517511576529238
C9orf82	8.86982333333333	10.0922766666667	1.22245333333333	0.0161074658662691	0.190263878575046				MYO1B	6.44847833333333	4.27369333333333	-2.17478	0.0031174319349527	0.120876825505159
PTPRR	5.40176	3.50099666666667	-1.90076	0.0388242600833397	0.266008027907483				MAP3K5	4.4692	3.39351666666667	-1.07568	0.00389917018320711	0.132907038791851
C10orf47	7.38500333333333	6.06217833333333	-1.32282	0.0140791857228077	0.179441425188453				TMEM117	7.63047	8.64567333333333	1.01519833333333	0.00155952623011731	0.0901694364231964
IGDCC4	6.34758666666667	4.83988833333333	-1.5077	0.0191583107802792	0.203403940152635				ABCG1	5.69517166666667	4.65367333333333	-1.0415	0.031242259667969	0.296534016158683
AKR1C2	5.55850333333333	6.87029833333333	1.3118	0.102265685912651	0.37794993341616				DSG2	6.95547833333333	3.71420666666667	-3.24127	0.00347039399722678	0.128419666566944
HSPA1A	8.96284333333333	10.2512	1.28839666666667	0.186005115324357	0.46615104489408				NEDD4	7.16260333333333	8.24835333333333	1.08575	0.0831833055968837	0.388595898762338
HSPA1B	8.27562333333333	9.60800333333333	1.33238	0.167895630620806	0.449662371371834				CDC14A	5.02628833333333	6.2028	1.17651166666667	0.00916910665407362	0.190921484715733
GCLC	6.92219666666667	8.24601	1.32380833333333	0.161179289234864	0.442924903796111				HAS3	6.46065833333333	4.25737666666667	-2.20328	0.106545593234206	0.415896465849518
ASAM	4.58398666666667	3.57090166666667	-1.01309	0.00282910831807929	0.0890327544580159				PI15	7.3716	5.64436333333333	-1.72723	0.34142612256797	0.614772738369363
XBP1	9.36976333333333	7.87056666666667	-1.4992	0.134195541399744	0.418189130087207				DENND5B	7.32362	8.47508333333333	1.15146833333333	0.0794722585644089	0.383875364722863
DCAF7	6.10167666666667	7.33761166666667	1.23594	0.0297593032458032	0.242613499864737				HOXA9	4.55139	3.00344	-1.54795	0.112559628541709	0.423555910675308
THAP10	7.66596666666667	6.28571	-1.38026	0.238303176484747	0.506835417133286				SLC16A14	6.01987666666667	3.42555666666667	-2.59432	0.0019708942255561	0.0998469092482619
CD68	5.37285	8.40748166666667	3.03463166666667	3.71994956216702e-05	0.0115692240957528				RHPN2	6.48369166666667	7.6429	1.15920833333333	0.0480685061770803	0.34142940630625
IFI27L2	7.8646	8.96321166666667	1.09861166666667	0.00363009074270095	0.0988244080210471				BOC	6.20824333333333	5.00160333333333	-1.20664	0.0826430367865001	0.387886240273306
KREMEN2	7.67904666666667	8.73035333333333	1.05130666666667	0.0957816339133096	0.369135382801124				TRIM56	6.82808833333333	5.60739666666667	-1.22069	0.0201416875960323	0.256955602258054
TMEM56	6.46061666666667	4.69295	-1.76767	4.54691613877124e-06	0.00299117129375166				AMOTL1	4.67456833333333	3.48473	-1.18984	0.0164990647542502	0.23760328278075
FHIT	6.47139666666667	3.95868666666667	-2.51271	0.0380643272032933	0.265217502240265				ATAD2	6.89993166666667	8.22882333333333	1.32889166666667	0.0607616425306285	0.3615275510672
ROBO2	6.12184666666667	3.50420666666667	-2.61764	0.000280988920596345	0.030807913447948				LOC399491	6.53407333333333	8.01822666666667	1.48415333333333	0.0497595900185628	0.343891023794853
STOX2	7.44161666666667	6.21623	-1.22539	0.0206349543310578	0.209935537219127				COL11A1	2.83485	8.08761333333333	5.25276333333333	5.42558430680303e-07	0.00184708592140802
COLEC11	7.63351	4.42270166666667	-3.21081	0.00996261891592345	0.154909667216322				C5orf39	5.64375	6.68303	1.03927	0.0789821175264802	0.383466515840201
IL28RA	4.76669333333333	3.64371	-1.12299	0.231118671250858	0.501516312666007				C21orf91	6.50575166666667	5.04831666666667	-1.45744	0.11462120732855	0.42627970092781
PLCB1	5.63777	4.60193166666667	-1.03584	0.0211420968809421	0.211353878381962				OTUB2	5.71927	4.57526333333333	-1.144	0.0113237573684392	0.204779681727471
GPM6A	4.61396	3.32228	-1.29167	0.012342504739639	0.168195717283859				PIF1	5.47011833333333	6.60902666666667	1.13890833333333	0.246525145541572	0.546186519251417
ARAP2	5.68572333333333	2.82006166666667	-2.86566	0.0874319418220835	0.35810410632606				FAM76B	6.49298333333333	7.57909333333333	1.08611	0.0282783413457375	0.287032752765142
ELK3	4.43140666666667	5.67301	1.24160333333333	0.000101603811172877	0.018102412357301				HOXC4	5.6529	6.92955	1.27665	0.154422900549132	0.470205349506221
CCDC69	5.60193	4.53768333333333	-1.06425	0.000823953036078347	0.054623615229008				WDR66	6.66094	3.40871	-3.25223	0.0802238693286682	0.384667803862701
CALCRL	6.48203	5.38158833333333	-1.10044	0.135568303139455	0.419281771316607				ACY1	7.43036166666667	6.41189333333333	-1.01847	0.215273476124384	0.523109937271844
LIAS	7.45723	6.42887	-1.02836	0.109190841650991	0.38760795756207				BVES	7.00481	5.17949333333333	-1.82532	0.000160049665010336	0.0299380812945708
DPYSL4	5.67722	7.80616	2.12894	0.041502819340421	0.273261359567564				ASAP2	4.79911333333333	6.90216	2.10304666666667	1.59735387729042e-05	0.0100076138676019
ABCC2	4.51906666666667	5.66038833333333	1.14132166666667	0.0257297764630094	0.231500313847087				LGALS3	11.2309833333333	9.67331666666667	-1.55767	0.00917089834450348	0.190921484715733
FLVCR1	7.41280666666667	6.39279	-1.02002	0.000785109843104856	0.0533894062404404				CAV2	8.98477333333333	7.603	-1.38177	1.70534146626071e-05	0.0100097663581689
KCNJ2	4.22820666666667	6.93677	2.70855833333333	0.0632044289981281	0.316920949741628				FAS	8.01629	5.94192333333333	-2.07437	0.0289522691084957	0.288947925608375
GRIA4	6.82997333333333	3.85421833333333	-2.97575	0.0211267536439005	0.211353878381962				DPY19L2	5.96727	4.96568333333333	-1.00158	0.127332045988558	0.439883140958345
NR0B1	6.96796333333333	3.80122333333333	-3.16674	0.000753071225728614	0.0530062973039597				FAM46B	5.22546	6.33208333333333	1.10661833333333	0.028707708595854	0.288092147880275
ATRNL1	5.98942333333333	7.90567666666667	1.91625333333333	0.091981691291489	0.36362267597535				RPGR	5.04138833333333	6.62934	1.58795166666667	0.0285212439371441	0.287928882287548
IKZF2	7.19872666666667	5.56752	-1.63121	0.00675254465815238	0.129607031398575				HOXA5	5.39016166666667	3.80539333333333	-1.58477	0.0951837967308542	0.403284555556589
ALPK1	4.50760333333333	3.19214166666667	-1.31546	0.302483852187487	0.550285666668367				TMSB15B	4.83064	3.71640666666667	-1.11423	0.0971856684964259	0.405663180271251
SLC1A4	6.84598	3.65269666666667	-3.19328	0.0688224131036151	0.326390824341681				EPHA7	6.83317666666667	3.40878	-3.4244	2.87565186550611e-06	0.0035124144865481
MAP3K15	5.14219333333333	4.10387	-1.03832	0.0363011485755625	0.261649745148092				OAS2	3.96526833333333	2.91504666666667	-1.05022	0.0337937310104705	0.302437901819258
CSAG1	4.59660666666667	3.4629	-1.13371	0.00823253098079747	0.14223152514703				SYPL2	4.86853166666667	6.87454666666667	2.00602	7.87469553634157e-05	0.0209498957679779
DNAJB9	6.60756	4.92077	-1.68679	0.174757646673433	0.456748353718004				ME1	8.21298333333333	9.28824	1.07525666666667	0.114584322151968	0.42627970092781
SCCPDH	8.67875333333333	7.37097333333333	-1.30778	0.147969932495636	0.430201891110888				ATP1B1	7.70336833333333	4.84041	-2.86296	0.00440009319622487	0.13628797771509
IL6ST	3.90741	4.98303166666667	1.07562166666667	0.0107728069799208	0.159249339335568				MAGEA3	6.95190333333333	10.1906	3.23874666666667	0.10971064503451	0.420003793924048
ZNF280D	7.00662	5.99557	-1.01106	0.184706998742206	0.464524115054652				EFNA5	7.58966833333333	9.87979333333333	2.29013	0.125365768856549	0.437471239419984
ZNF654	6.64625666666667	7.80745666666667	1.1612	0.013623138101978	0.176553882331221				GIMAP2	7.28590833333333	3.48419666666667	-3.80171	0.00331575475333577	0.124593327618723
LONRF1	5.83754666666667	3.12552	-2.71203	0.00760383797151576	0.136757144757945				SAMD13	5.00107333333333	6.19686	1.19578666666667	0.106950586033504	0.416117228677097
MYPN	4.32787333333333	3.21973666666667	-1.10814	0.112735950651611	0.391777921941786				PLS1	7.40905333333333	8.92109333333333	1.51204	0.0246757244310125	0.273783768980193
PPM1E	3.99751666666667	2.95893833333333	-1.03858	0.00143411995552487	0.0687110415518408				C7orf58	8.17301833333333	6.42627666666667	-1.74674	0.00385746913524548	0.132907038791851
SEMA3D	3.75840333333333	4.87765833333333	1.11926	0.00837631354587078	0.14292394674144				SALL1	4.00352	2.92578666666667	-1.07773	0.106352468181538	0.415556747425111
ALX1	6.24567666666667	5.14199	-1.10369	0.123218782194997	0.405997698066505				COL17A1	6.13112	3.41694333333333	-2.71417	0.0373317798327241	0.31006574037762
MBD2	6.18482	5.15944333333333	-1.02538	0.018081435732242	0.199309041695069				GUCY1B3	8.07475833333333	6.69521666666667	-1.37954	0.111521936898095	0.422517609739019
MAGEA2	6.62186333333333	3.37917666666667	-3.24269	0.00360967025887056	0.0987552606014039				CDH2	4.42581333333333	5.91866666666667	1.49285333333333	0.0245395312244086	0.273371662632122
IGFL3	3.6976	5.54745666666667	1.84985666666667	0.0299562347645571	0.243335834233209				CDK1	9.081	10.278	1.197	0.0125514626647157	0.21365099747879
NDUFS1	6.29393	7.41441	1.12048	0.0230322984458889	0.220326863880584				C1GALT1C1	6.11949833333333	7.50883666666667	1.38933833333333	4.40392666196081e-05	0.0173328988180789
PCDH10	4.14987666666667	2.87255666666667	-1.27732	0.119021442395884	0.400607965787023				PSMB9	6.95886833333333	3.93792	-3.02095	0.00135763052113353	0.0881994901868765
SCIN	2.9176	4.72276	1.80516	0.000244339173035282	0.0278111779448503				F2RL2	3.79552	5.24175666666667	1.44623666666667	0.303542671074946	0.585999065807577
TRAM1L1	6.08254333333333	7.70726166666667	1.62471833333333	0.00346592135770985	0.0973417387557789				XAF1	4.56342166666667	3.06686	-1.49656	0.00164221265138162	0.0917342377435065
CD70	8.90889	10.1119683333333	1.20307833333333	0.00195225072542259	0.0744045242569915				LRFN5	4.46166	6.52715	2.06549	0.0556931190901327	0.354111013892931
PIK3C2G	5.18284	3.70977	-1.47307	0.057772881805101	0.306782791181138				TMEM100	4.84098833333333	7.18879333333333	2.34781	0.00825477322812392	0.182011334053271
CT45A1	5.55005333333333	9.32211333333333	3.77206	0.00321506616872857	0.0940223531576044				DLX5	4.93654833333333	3.34356	-1.59299	0.0923742287511959	0.398367308326498
EPHX4	5.48274	4.12591	-1.35684	0.0223146994609779	0.216735161601684				ATAD2B	4.0508	5.42253	1.37173	0.0156980837751387	0.233593926898722
AK3L1	5.58433333333333	6.76586666666667	1.18153333333333	0.0577108653787306	0.306643877427092				MCC	7.21728166666667	6.09245666666667	-1.12482	0.0446032593733339	0.330677996974255
EDA2R	5.72598666666667	7.19305166666667	1.46707	0.00465547821678664	0.110747287093072				L3MBTL3	5.07431333333333	6.29309666666667	1.21878333333333	0.00274386704993646	0.112499128517417
SESN3	4.18020666666667	6.05485	1.87464333333333	0.000351864584191543	0.0340016488588257				PERP	5.23376333333333	3.84970333333333	-1.38406	0.0239257828089143	0.271694568464223
HIST1H3H	3.81882666666667	5.1635	1.34466833333333	0.0167417988602821	0.193611715825737				D4S234E	4.91438833333333	3.67039	-1.244	0.0159098126078217	0.234863106342555
FGF10	3.65705666666667	6.47643833333333	2.81938166666667	0.000485091229550719	0.0414492941119261				TYRP1	7.23769	9.94187	2.70418	0.211746500017225	0.51943348080317
TMEM39A	5.71517	4.66611166666667	-1.04906	0.206226209223258	0.480950788458495				EPB41L3	5.90949	2.90660333333333	-3.00289	0.0805294931679425	0.384696345065534
TUBE1	8.32536333333333	6.25446	-2.07091	0.170378441010123	0.452367720434204				PRICKLE1	3.02630333333333	5.31271333333333	2.28641	0.0111360763998024	0.203388725834159
SLITRK6	3.33585666666667	4.84753	1.51166833333333	0.00420460376951151	0.105669576277289				PHTF1	5.62224833333333	6.67191666666667	1.04966833333333	0.0230595738777921	0.268951561761354
SH3RF1	6.71929	5.51238833333333	-1.2069	0.060820891589257	0.312035966453057				NAALAD2	3.78571333333333	7.43142	3.64570666666667	8.74781738551167e-06	0.00717692014079276
CTPS2	7.18610333333333	6.16125166666667	-1.02485	0.00897626216012931	0.147605145534441				SLC4A7	6.51399666666667	7.56278666666667	1.04879	0.0274961215670158	0.284025768160257
OGFRL1	4.73761	3.19841	-1.5392	1.58510376324516e-05	0.00602480328145449				ALG10B	6.11747666666667	7.66632333333333	1.54884666666667	0.00236162215027528	0.108354534344975
CXCL11	3.8938	2.75612166666667	-1.13768	0.146781673275946	0.429052817657827				ALG10	5.01478	6.40657333333333	1.39178833333333	0.000475546538761176	0.0499676122394614
ICA1L	5.97131333333333	4.84010166666667	-1.13121	0.0135947628614824	0.176553882331221				SHC1	8.45961333333333	6.91806333333333	-1.54155	0.0115094202345904	0.205602188375815
SLC24A5	4.29829666666667	3.23956	-1.05874	0.20523854103494	0.480117246713473				PCCA	7.23356	8.76638666666667	1.53282166666667	0.000840768622761762	0.070608672118062
ZNF385D	5.82266	3.41799833333333	-2.40466	0.0032322932446604	0.0940223531576044				RSU1	6.92418666666667	8.14821666666667	1.22403	0.259368206436889	0.555481329890377
RIMS1	6.08221	4.07667	-2.00555	0.0603792156439166	0.311676950631181				STEAP2	7.05473666666667	5.69781666666667	-1.35692	7.1401659736712e-05	0.0209498957679779
CYP26A1	6.67714333333333	5.29428	-1.38286	0.00434298805894211	0.107811999651881				CRYL1	5.17012333333333	6.39829333333333	1.22817	0.0301279130039922	0.292299152662812
PIGW	6.01104666666667	7.11773166666667	1.10668	0.339771914921339	0.576607398918827				IL10RB	7.75444	6.64939	-1.10505	0.00222124215891868	0.105910319409282
MIPOL1	7.60636	5.64716	-1.9592	0.00553639080397896	0.120018286833024				MAGEA4	11.3089666666667	5.83743	-5.47154	5.0267170051412e-05	0.0190143948581141
SCN3A	6.31096	3.29003333333333	-3.02093	0.0020267263170594	0.0744316133359085				RAVER2	5.97300333333333	7.26367	1.29066666666667	0.0012055886345304	0.0834208525893354
C6orf218	4.56272666666667	6.63607833333333	2.07335166666667	0.120839872830462	0.402815276728166				GRHL1	4.25179333333333	2.84722666666667	-1.40457	0.0680399980022044	0.371695139873927
GAGE1	6.72187333333333	3.32504333333333	-3.39683	8.21137001853284e-06	0.00442004341197345				TCF7	6.79046833333333	4.66253	-2.12794	0.000536107904221215	0.0553889670742501
FDXR	6.082	7.99245333333333	1.91045333333333	0.00198647730596771	0.0744045242569915				IL20RB	4.00045833333333	5.21183666666667	1.21137833333333	0.239499429997638	0.541409989499334
GAGE12B	7.73453333333333	4.74711	-2.98742	0.000173753302575684	0.0234188847387091				BMP5	7.12389	4.22694666666667	-2.89694	0.0777323594391822	0.381864422041489
HSP90AA1	7.78383	8.96934333333333	1.18551333333333	0.208028912362459	0.482258826089273				EPB41L4A	6.11171166666667	3.49600666666667	-2.61571	0.0729486461306539	0.375713117832372
PIK3R1	5.33632333333333	6.56451666666667	1.22819333333333	0.0523514388344787	0.294708408702815				APBA2	4.86956166666667	5.88595	1.01638833333333	0.0489199612949344	0.343237950568916
PELI1	7.71897666666667	5.26670833333333	-2.45227	0.026160048123302	0.232754772441076				RERGL	5.82421666666667	9.31712666666667	3.49291	0.0155002945760527	0.232526129998214
NFYB	8.49222666666667	7.43882	-1.0534	0.10043333672297	0.376053369376023				MECOM	4.19746	6.36590666666667	2.16844666666667	0.0212948062751631	0.262666806098425
SLC3A2	8.27344	7.09560166666667	-1.17784	0.243277988968475	0.510618078698834				DST	6.01694333333333	3.16528333333333	-2.85166	0.0778062108656854	0.38189657478538
PALLD	4.49641666666667	6.20910666666667	1.71269	0.180807997521323	0.461848863441563				TWIST1	9.41846166666667	10.5284	1.10991833333333	0.443173129474221	0.676200520787933
DBNDD2	8.23754666666667	5.01823	-3.21931	0.00320001572367378	0.0940223531576044				RFXAP	5.01461666666667	7.06499	2.05037333333333	0.0038252425646207	0.132907038791851
TFAP2B	3.62045666666667	6.10208833333333	2.48163166666667	0.146415898923022	0.428818071092357				NKX2-1	4.61479	3.25050666666667	-1.36428	0.01606490220825	0.236145738677747
PCYT1B	5.55257333333333	3.89837666666667	-1.6542	0.0103291082442517	0.158251487368317				PLA2G4A	6.21213333333333	3.23683	-2.9753	0.000320900395216113	0.0417773121966248
DOPEY2	4.86824	3.80364166666667	-1.0646	0.00747455177850538	0.135428743241055				DLX3	4.93130666666667	3.62031666666667	-1.31099	0.0501792905064285	0.344079718642808
GABRG1	4.81654666666667	3.23265166666667	-1.5839	0.357946633570341	0.587639835156056				GKAP1	6.34248833333333	7.94058666666667	1.59809833333333	0.0823418245404622	0.387364363191743
SUCNR1	4.25755333333333	6.38596666666667	2.12841333333333	0.0939489928282688	0.366863201106172				C4orf49	4.83500833333333	5.98871333333333	1.1537	0.115967746360365	0.428572075237978
KCNG3	7.44813666666667	5.78235166666667	-1.66579	2.52958427454458e-06	0.00196663679235502				MYEF2	3.37066166666667	5.92683666666667	2.55618	0.0664353282919451	0.368645265719633
PLA2G3	7.14914	5.10126333333333	-2.04788	0.140241161682814	0.423061595762436				IGSF10	5.17342666666667	3.08344	-2.08999	0.0842182255964655	0.389646290383499
PAX9	9.44092333333333	5.86106	-3.57987	0.00214052093781609	0.0764331317753786				KERA	3.02854333333333	6.06351333333333	3.03497	0.00136308778690878	0.0881994901868765
LRP1B	7.43895666666667	2.80137666666667	-4.63758	0.00344215099696834	0.0969926699376383				SFT2D2	7.11908833333333	6.06902	-1.05007	0.0622015322264769	0.364009403671036
PLAGL1	8.96862666666667	7.63540333333333	-1.33322	2.04624023997062e-05	0.00726094397963601				DIAPH3	7.44051166666667	8.70737	1.26685833333333	0.00120201543142611	0.0834208525893354
CSRNP3	6.34635666666667	8.19844666666667	1.85209	0.000701167216887815	0.0503897650321394				GHR	5.94744666666667	4.51599	-1.43146	0.0153656483011209	0.232492502561494
CT45A5	5.54133	9.84229833333333	4.30096833333333	0.00579822561369639	0.122738676852306				SALL4	6.28451833333333	7.63443333333333	1.34991	0.169311348748271	0.484685283566082
CSAG2	4.33148333333333	3.18393	-1.14755	0.00829264207720876	0.142550100591536				HDAC9	6.80094833333333	8.81639	2.01544166666667	0.181534759452829	0.49613319173403
NPVF	5.8298	3.21043666666667	-2.61936	0.0312930005034073	0.248369132533772				ELFN1	7.85587333333333	4.82311	-3.03276	9.51204935358927e-05	0.0219218195814411
TMEM26	6.80905333333333	2.84554833333333	-3.96351	0.00447233181177733	0.108503210366864				DKK2	8.64035	10.0109633333333	1.37061333333333	0.0301595324091548	0.292299152662812
PABPC4L	4.16110333333333	5.24330333333333	1.0822	0.0324468544166623	0.251054875108547				HTR2B	5.94175166666667	6.95579333333333	1.01404166666667	0.199915317872183	0.510954735858905
TRIM71	4.37285333333333	6.62522833333333	2.25237	1.08104544998899e-05	0.00513616704905882				C13orf31	4.38635166666667	3.36510666666667	-1.02124	0.0734969693250384	0.376713463369709
TRIM49	3.10182666666667	6.17254333333333	3.07071666666667	0.0154240298948794	0.186565338130071				ZSWIM5	5.19052666666667	6.42545666666667	1.23493	0.0576285080732376	0.357887926270762
OLFM3	6.57659666666667	7.82949166666667	1.2529	0.0324533634743333	0.251054875108547				PPP2R2C	5.3765	3.74956666666667	-1.62694	0.00688919881580083	0.168074961877144
TCEA1	9.17472	7.64158166666667	-1.53314	0.110741386180866	0.389656915143082				DCLK1	6.99848	5.62634333333333	-1.37214	0.341004552131362	0.614728887062483
SLC16A9	7.10051	6.04398	-1.05653	0.0425803665401516	0.276392633511481				EFEMP2	6.95070333333333	5.69703	-1.25367	0.000592970493648982	0.0578230234459563
KIAA1211	7.59685666666667	5.91358	-1.68328	0.001051684346961	0.0594725430483291				TAC1	2.96873	4.85223	1.8835	0.3151531822497	0.594082276925761
C15orf37	5.40498666666667	6.65877666666667	1.25379	0.0315056339714567	0.249247161631728				SERPINB8	5.15878666666667	3.73064666666667	-1.42814	0.183319926880693	0.498036453356775
SOCS2	8.8652	6.24195666666667	-2.62324	4.02278788342799e-05	0.0118630627514056				PLCH1	4.9355	6.4771	1.5416	0.000293297575034623	0.0408997222614835
SLC8A1	8.28057333333333	5.45810833333333	-2.82246	0.0103854938591261	0.158318615834664				CDH10	6.45665333333333	7.49687666666667	1.04022333333333	0.442670618098227	0.675867540127013
MDGA2	9.17414666666667	4.63804	-4.5361	0.00560985350381298	0.120494577322618				GLDC	4.69756166666667	8.09979	3.40222833333333	0.00966960601227629	0.194252799837126
SLC10A4	5.84158	4.16639	-1.67519	0.00719938633492595	0.133836285813556				C1orf114	4.07048833333333	3.06302333333333	-1.00747	0.00121568381380118	0.0837788254191242
AKTIP	5.50151333333333	4.49285	-1.00866	0.00176635644357047	0.0732087537959006				OCLN	4.42507333333333	6.16005333333333	1.73498	0.0800420192247248	0.38431882434462
NTNG1	3.15439333333333	4.4065	1.25210666666667	0.00700609965624592	0.131828744246898				FOXD1	6.15813166666667	4.90128333333333	-1.25685	0.176813676335421	0.492275153989117
HOXC8	4.26321666666667	5.37242	1.10919833333333	0.000745510912167127	0.0526909861227543				ZMAT1	3.39578833333333	4.47603666666667	1.08024833333333	0.015651020276358	0.233541219527034
FGF18	6.43226	3.74262	-2.68963	0.0207789086175944	0.21054647689297				PARD6B	7.43528166666667	9.83462	2.39933833333333	0.0226404163815102	0.267375973657443
MYO3B	4.64217666666667	6.02074833333333	1.37857166666667	0.00629519302565846	0.125403155922717				RHOH	6.26271666666667	7.34359666666667	1.08088	0.276239646057293	0.568226561760687
SAMSN1	4.37779	2.93458	-1.44321	0.0425587766932811	0.276383636939478				PVRL4	5.43696166666667	3.23108333333333	-2.20588	0.0422168483625867	0.324138562394204
CD160	6.94825333333333	5.35068666666667	-1.59757	0.0286132966248671	0.239310083796599				VDR	7.09418	4.2876	-2.80658	0.00411642403825405	0.133413609536196
ZPLD1	9.90122333333333	3.92813333333333	-5.97309	0.00397262870559321	0.102640243777139				PTPRR	9.22866666666667	5.40176	-3.82691	0.000884881514945893	0.072069153815354
SLC16A3	3.93203666666667	7.05092	3.11888333333333	0.000247518388358735	0.0278111779448503				CHAC2	7.47264	8.57469666666667	1.10206166666667	0.0232751937416608	0.270068403456408
GOLIM4	6.15764333333333	7.35511	1.19746166666667	0.0367637116745907	0.262627108584299				PLEKHA5	5.73804	7.01132666666667	1.27328666666667	0.0260326417794594	0.279259335704175
FCGRT	7.41557666666667	6.14883	-1.26675	0.012860638361171	0.172157170699999				SRRM3	5.36329	4.07261666666667	-1.29067	0.0368558900487818	0.308360984260013
AMIGO2	3.78044333333333	2.69011666666667	-1.09033	0.0989044465915795	0.372872324530402				PDGFA	4.49520666666667	3.25125333333333	-1.24395	0.0762263301415652	0.378507757196535
INHBE	7.05274	3.99057	-3.06217	0.249777521938927	0.514846316611642				AGPHD1	5.7526	7.11348666666667	1.36088666666667	0.000833850329985828	0.070608672118062
NKX3-1	3.71014	4.88001	1.16987	0.0777638657074356	0.34237383007368				ESRRG	5.77955666666667	3.9833	-1.79626	0.065794611432445	0.367633808214321
MBOAT1	6.10632	5.05611333333333	-1.05021	0.0132771153613746	0.174417650645892				AKR1C2	8.28699	5.55850333333333	-2.72849	0.00723584262435204	0.170492347161991
CLIP4	7.94994333333333	6.62133166666667	-1.32861	0.0210856645403362	0.211353878381962				HSPA1A	10.4093	8.96284333333333	-1.44641	0.15428465290942	0.470168930846693
NRXN1	4.44627666666667	3.08046333333333	-1.36581	0.049498946545884	0.292101323747798				HSPA1B	9.72017333333333	8.27562333333333	-1.44455	0.14585183882909	0.460554774999143
RIMS2	5.57004	3.25613666666667	-2.3139	0.0674009525725495	0.323554839405245				UACA	6.93664666666667	10.0055	3.06890333333333	9.69740120069519e-06	0.00717692014079276
DTWD2	4.72639	3.46194166666667	-1.26445	0.38232250548992	0.601918642663806				EPB41L4B	7.15260833333333	6.09681333333333	-1.0558	0.000451592297591871	0.0487771189767103
MKRN3	4.66897666666667	5.71345166666667	1.04448	0.19969119153311	0.475759772427281				HMGN5	7.24076333333333	9.71919	2.47842666666667	2.34021928524909e-05	0.0117162390216206
SLC25A21	8.09217333333333	6.31115833333333	-1.78102	0.0750897573830999	0.338232399220574				KIF26A	5.26669666666667	3.20390666666667	-2.06279	0.0715755446121726	0.375119941805348
FGF20	3.27167	4.83364166666667	1.56197166666667	0.0734407900932801	0.33470057920476				HOXB8	5.49629666666667	6.51868333333333	1.02238666666667	0.204663165710924	0.514408049598373
GLT8D1	8.78038	7.31970166666667	-1.46068	3.90569541370553e-07	0.000742202271856584				IMMP1L	6.40020666666667	7.57557666666667	1.17537	0.0735857506771527	0.376936640377755
GDPD1	4.81471333333333	3.71286666666667	-1.10185	0.332109849454433	0.5708694443056				AHRR	4.85951666666667	3.49741666666667	-1.3621	0.00221593268877624	0.105910319409282
TIGD1	5.36135333333333	7.06664	1.70528666666667	0.143922327293814	0.426540847504026				CLCN4	5.76771	3.46672333333333	-2.30099	3.09518372096237e-06	0.0035124144865481
ARMCX2	8.97995	3.75431833333333	-5.22563	2.5111574006539e-06	0.00196663679235502				TPD52	6.64783166666667	7.98019666666667	1.33237	0.000770040933961748	0.0682548603672992
PROCR	5.64980333333333	8.79502666666667	3.14522333333333	0.00291950920732877	0.0899734873552274				NOL3	7.38555166666667	6.36000666666667	-1.02554	0.0132993677303397	0.220001785719963
RAG1	3.23906333333333	4.98616333333333	1.7471	0.0607333250137858	0.312035966453057				THAP10	6.10947666666667	7.66596666666667	1.55649	0.199970832881527	0.511019894506733
P2RY1	3.44467333333333	5.33392833333333	1.88925	0.000525878168362428	0.0427121129514928				CD68	6.66404	5.37285	-1.29119	0.170025945118543	0.485222156645353
AUTS2	3.95209666666667	8.44983666666667	4.49774	8.26949188395407e-06	0.00442004341197345				IFI27L2	9.10775666666667	7.8646	-1.24316	4.16415881596013e-05	0.0172883686256764
PLA2G4D	3.37418333333333	4.66988	1.29570166666667	0.0505410631128384	0.293166836219244				KREMEN2	8.76985333333333	7.67904666666667	-1.09081	0.0811955192028246	0.385418329021327
ACPL2	4.88735333333333	3.49768333333333	-1.38967	0.021331655130289	0.211834518588115				BMPER	4.51956	3.43138666666667	-1.08817	0.138307856819403	0.453321773423904
MYL10	3.92296333333333	10.3974	6.47448166666667	1.93458982059765e-07	0.000472703204164317				ZMYM5	4.02553166666667	5.07558	1.05004833333333	0.228850533770531	0.532306185396113
CABYR	6.13402666666667	7.21779666666667	1.08377	0.0286987949708527	0.239396666686554				FAM5C	5.68956	9.18685	3.49729	0.00241974131560337	0.108717673800042
FAM129A	5.36011	4.08411	-1.276	0.186544621996138	0.46624623580877				METT5D1	7.57478833333333	8.64436666666667	1.06957833333333	0.111198147416353	0.421938222318582
FZD6	5.00996	2.74234	-2.26762	0.0836162001304994	0.351298072986502				RET	4.23775166666667	3.14784666666667	-1.0899	0.107742373388619	0.41729025706964
DLG1	9.60466	7.69359166666667	-1.91107	6.55174972449594e-05	0.0155627817594551				TET3	6.17548333333333	7.23311666666667	1.05763333333333	0.0744807525788351	0.377395532155298
WDR82	8.33518333333333	7.25133666666667	-1.08385	3.93726682241895e-05	0.0118145634615182				TMEM56	4.14782	6.46061666666667	2.31279666666667	0.000209994931657833	0.0343733620112538
CLGN	5.34899333333333	3.35541333333333	-1.99358	0.352197941905369	0.584626707914347				SDK2	6.89306833333333	4.17436	-2.71871	4.32650219623266e-05	0.0173328988180789
FAM198B	3.75163	9.66341333333333	5.91178333333333	1.9611516558355e-06	0.00176544936428476				CACNA1A	7.62422	8.90765333333333	1.28343333333333	0.0559103566980832	0.354295800129687
IDI1	9.27404	8.26002	-1.01402	0.17510712772031	0.456748353718004				COLEC11	5.83561833333333	7.63351	1.79789166666667	0.0207832868140239	0.261417732585176
IL21R	5.44470333333333	4.41819	-1.02651	0.2196945989677	0.49177547712911				DEPDC1	8.43795666666667	9.49893	1.06097333333333	0.00639582825817545	0.163713967835583
PRSS12	3.42288666666667	5.71828166666667	2.2954	0.0285738510546051	0.239103301584132				ARAP2	2.92700333333333	5.68572333333333	2.75872	0.0926618466319542	0.39906995269261
KIAA0895	4.50241333333333	3.32456	-1.17785	0.341699458312302	0.577542880650363				LASS5	6.78719	7.97123666666667	1.18405166666667	0.00556373578827292	0.150980325607124
ACBD7	5.97561666666667	4.46731333333333	-1.5083	0.00971188019713768	0.152888801060128				ERMAP	4.96663666666667	5.99904	1.03240333333333	0.00110540114679252	0.0797466451978327
CCDC8	8.05278	9.43774	1.38497	0.244007059381638	0.51125916415372				DPYSL4	7.30288666666667	5.67722	-1.62567	0.074303869107513	0.377395532155298
TMEM195	7.94711	6.58073833333333	-1.36637	0.196081218768076	0.47351216022751				ZNF423	5.16046166666667	3.73427333333333	-1.42619	0.0488461232143304	0.343237950568916
PBRM1	8.73284333333333	7.34318	-1.38966	0.00164123506966865	0.0705641175807873				CYP26B1	4.23277	3.15950333333333	-1.07327	0.0695028304111054	0.373350126032494
NRG3	2.60758	3.92946666666667	1.32188666666667	0.0731152071182518	0.334002656623904				SEMA3A	3.63658666666667	7.39834	3.76175333333333	2.09538557765422e-06	0.0035124144865481
ANKLE1	3.08798333333333	4.35129666666667	1.26331333333333	5.74547256003266e-05	0.0147556189609467				AIM2	6.14696166666667	2.86975	-3.27721	0.0790429595912397	0.383624432478722
TOX	5.34324333333333	3.21195	-2.13129	0.00375058186837381	0.100764403642059				GRIA4	4.56822	6.82997333333333	2.26175833333333	0.0136266704498713	0.223694356900877
SPAG1	6.16506666666667	4.3884	-1.77666	0.117306210609382	0.398808472721699				ATRNL1	3.29385666666667	5.98942333333333	2.69556666666667	0.0366485907721778	0.30791328337809
PAM	9.70136333333333	8.41192333333333	-1.28944	0.000348372193378698	0.0338554431565298				IKZF2	3.45102833333333	7.19872666666667	3.74769833333333	2.15429880277857e-05	0.0114595231940303
TFAP2A	7.37722333333333	9.13331	1.75608666666667	0.000231670569148907	0.0269557375151218				CEP97	7.10299	6.06232333333333	-1.04067	0.0894627055981903	0.396564884064975
TLE1	5.66331666666667	6.83370166666667	1.17039	0.000794188997755573	0.0533894062404404				HNF4G	4.88183833333333	3.80337666666667	-1.07846	0.072585859480642	0.375531291631175
CCDC112	8.27124666666667	7.05942333333333	-1.21182	0.0180913616526046	0.199309041695069				SLC1A4	4.45357833333333	6.84598	2.39240166666667	0.104173898833111	0.413923460769658
GPR89A	7.60437	6.41288833333333	-1.19148	0.152034239350853	0.433098054890215				MAP3K15	4.02984666666667	5.14219333333333	1.11234666666667	0.0315324765979065	0.29699166876054
CHN1	8.04288	6.29211	-1.75076	0.000895754481833696	0.0561694412242489				CSAG1	3.47376833333333	4.59660666666667	1.12283833333333	0.00406800291363112	0.133413609536196
PCDHB8	3.21947666666667	4.37295333333333	1.15347666666667	0.000302495040831543	0.0316043795152983				AP1S2	4.09324333333333	5.30232333333333	1.20908	0.0230288175615231	0.268951561761354
SMARCA1	10.4289	9.13483333333333	-1.29407	0.0645276924708663	0.318612638884027				TAP1	7.07153333333333	5.3213	-1.75023	2.93392036207169e-06	0.0035124144865481
PSAT1	7.59676333333333	6.23899833333333	-1.35777	0.109398074520181	0.387634411353683				WDR55	8.18186	6.89181	-1.29005	0.0915997891233716	0.397980886989302
HPGD	4.08132666666667	2.90801	-1.17332	0.0105292931156432	0.158596972940136				ACOT11	5.50558	4.49164666666667	-1.01394	0.00394926531034336	0.133413609536196
OSBPL6	7.36456333333333	5.98597333333333	-1.37859	0.0517717514134742	0.294426053132433				PDS5B	7.80873666666667	9.18162	1.37288333333333	2.05296318008841e-06	0.0035124144865481
DIS3L	7.56063	6.37547	-1.18516	0.000839880111274919	0.0552257169814885				ABCB1	10.8771166666667	3.98038333333333	-6.89673	1.12540243336582e-07	0.000638553340691765
CHORDC1	9.51005	10.5136833333333	1.00363333333333	0.00403522713980112	0.103476049474001				THAP2	3.62918833333333	4.95218333333333	1.32299	0.253545676076824	0.551487517103966
VCAN	5.32208333333333	6.70364333333333	1.38156	0.00510836686886351	0.116024792331783				KIAA1377	7.28133666666667	4.59320666666667	-2.68813	0.023425362107978	0.27015586473843
CTH	7.57514333333333	5.98958	-1.58556	0.127321792412162	0.409960536963273				FIGNL1	8.29250166666667	7.27937	-1.01313	0.352990008566773	0.622023549057818
TRIM53	4.2126	12.3905833333333	8.17798333333333	2.80191934546059e-06	0.00208365341238078				RNF144B	4.51411833333333	3.47310666666667	-1.04101	0.106317369085758	0.415556747425111
BAX	8.44163666666667	9.66021666666667	1.21858	0.00295887590934481	0.090708519565417				CACHD1	6.30477333333333	7.75149	1.44671666666667	0.000323969287390111	0.0417773121966248
HIST2H2AA3	9.44328666666667	10.8106583333333	1.36737166666667	0.0014250753148911	0.0687110415518408				FAM161A	4.40986166666667	5.43715	1.02728833333333	0.0138856123748573	0.224403763390975
ITM2A	6.61023	9.13665	2.52643	0.0201434981063831	0.207675944310775				SGCG	3.15239	4.15292666666667	1.00054166666667	0.406592086894054	0.654864136909879
SRGN	5.27187	4.03880666666667	-1.23306	0.159620563825672	0.441915828197853				MYPN	3.06297666666667	4.32787333333333	1.26489666666667	0.0895786881541801	0.396564884064975
GCG	5.62478333333333	4.58542	-1.03937	0.100638366383651	0.376162285538892				PPM1E	2.98103333333333	3.99751666666667	1.01648333333333	0.00163632426847125	0.0917342377435065
WIF1	6.70838666666667	3.95781166666667	-2.75057	0.000444616112283052	0.0391995566210789				SEMA3D	2.74664	3.75840333333333	1.01176333333333	0.0201082225263615	0.256775816837003
POC1A	7.83390333333333	6.78111	-1.05279	4.33057893158435e-05	0.0125144758655129				SHOX2	5.97476	7.18589666666667	1.21114166666667	0.00401671194094053	0.133413609536196
CHMP4C	6.61205666666667	5.26935333333333	-1.3427	0.178471223474302	0.459779076505927				ALX1	7.48315666666667	6.24567666666667	-1.23748	0.223961663735061	0.529125905054575
PLAA	6.39960666666667	7.63978333333333	1.24017666666667	0.00418953115091483	0.105669576277289				SERTAD4	5.42033	4.22575	-1.19458	0.0895286873322045	0.396564884064975
CEBPB	9.92336666666667	8.50670333333333	-1.41666	0.23719885434355	0.506055705418539				MAGEA2	5.18079666666667	6.62186333333333	1.44106666666667	0.0601267272634159	0.361487083651521
C8orf42	6.20972666666667	7.23570333333333	1.02597666666667	0.00888764445675218	0.147443521618127				ADAMTS3	4.31756666666667	5.55664666666667	1.23908	0.00409986055395992	0.133413609536196
S100A10	3.49978666666667	5.52293	2.02314333333333	0.0030659223244564	0.0920259298674369				VIM	11.6253516666667	12.8372	1.21184833333333	0.0900964275720793	0.396694617209502
CEBPD	8.21269666666667	6.19435	-2.01835	0.00395099101572795	0.102545903388484				PCDH10	2.91843833333333	4.14987666666667	1.23143833333333	0.118077573063233	0.430977678037491
IDO1	4.25647666666667	5.62258666666667	1.36611	0.0198604941293964	0.206097551342053				SEPP1	9.00303166666667	10.6852	1.68216833333333	0.00454204316617827	0.138308870795504
RSF1	6.82049666666667	7.99117166666667	1.17067	0.0462182037827538	0.285314401348323				SNCA	4.184	3.044	-1.14	0.0837937621409362	0.389338978598713
RGL1	3.67706333333333	4.89342	1.21636166666667	0.000621861045696992	0.0466504882701814				TBC1D4	6.38044166666667	7.83492666666667	1.45449	0.00712898484434109	0.169544522133201
RBM27	5.28332333333333	6.28687166666667	1.00354833333333	0.0269110894663769	0.234242887650336				APC	7.46765833333333	5.81488	-1.65278	0.0572594488150269	0.357073461683593
CHD4	7.67048	8.77127333333333	1.10079333333333	0.0144282483733566	0.181323115487062				PAWR	5.69896166666667	7.40139666666667	1.70243	0.143027912106541	0.45842199344597
LPHN2	3.88857	7.01037333333333	3.12180333333333	0.000179365873524959	0.0234188847387091				ACSS1	6.31373333333333	4.99462666666667	-1.31911	0.000727846678415745	0.0654059668928995
SYCP2	5.02113666666667	3.78267166666667	-1.23846	3.52971768865728e-05	0.0113909983673196				SCIN	6.06269	2.9176	-3.14508	0.0782789140249916	0.382541554830395
TNFSF10	6.10296	3.98781166666667	-2.11515	0.0603224481646676	0.311676950631181				TRAM1L1	7.21970166666667	6.08254333333333	-1.13716	0.00494788312364325	0.143620627051584
C1orf57	7.23560333333333	8.43089833333333	1.19529	0.00190143233736632	0.0744045242569915				PCDHB6	4.39383333333333	3.08975666666667	-1.30408	0.170602417048502	0.485617783110302
FSTL5	4.62231333333333	3.2096	-1.41272	0.0594470563237459	0.310089189192238				HIST1H2AE	5.19433833333333	6.41635666666667	1.22201833333333	0.00176274891994433	0.0937672253602886
ATR	5.1758	6.17722333333333	1.00142333333333	0.109328119230816	0.387634359727171				CT45A1	3.44477166666667	5.55005333333333	2.10528166666667	0.00996222739566902	0.196843563651702
PDGFRA	7.33583333333333	9.10257166666667	1.76673833333333	0.0484764365964201	0.289403480469518				EPHX4	4.14119666666667	5.48274	1.34154333333333	0.0167948553354751	0.238963131218107
PLSCR1	6.40218	7.73181166666667	1.32963166666667	0.00636818111598364	0.125630184322704				AK3L1	8.10827333333333	5.58433333333333	-2.52394	6.46725834334803e-05	0.0209498957679779
PKP4	5.71518333333333	6.86184333333333	1.14666	0.0122024537542121	0.167510527520059				C10orf107	3.17744166666667	4.35366	1.17621833333333	0.0687485697566843	0.372687310317924
EHBP1L1	5.3644	6.46173666666667	1.09733666666667	0.0271561414614222	0.235179060028438				TNFSF4	7.56174333333333	5.03023	-2.53151	0.0641069944273464	0.365469395771608
NUP210	6.28275333333333	4.78976333333333	-1.49299	0.000294380957285518	0.0316043795152983				SESN3	5.63230333333333	4.18020666666667	-1.4521	0.0780124469249043	0.382024102688648
MARS	9.03434333333333	7.63281166666667	-1.40153	0.183083120887751	0.463301331508224				PODNL1	5.75323666666667	3.94711	-1.80613	0.0549068163273973	0.352777389076827
SLC35A1	9.17257	7.92553	-1.24704	8.03810729747125e-05	0.0165643117127649				FAM19A3	4.90987	3.55504333333333	-1.35483	0.0597781906460875	0.360528397683889
S100A11	7.82530666666667	8.84132	1.01601333333333	0.00558787904410977	0.120494577322618				ANGPTL5	4.82668	2.97695333333333	-1.84973	0.08546001966523	0.391048509339125
MAP1B	6.86436333333333	3.57232166666667	-3.29204	0.030778270180929	0.246501160652476				UFM1	7.54367333333333	6.36569666666667	-1.17798	0.00561570286756983	0.151033126753801
ZNFX1	4.75548333333333	5.92953333333333	1.17405	4.33934911048049e-07	0.000742202271856584				PTAFR	5.95196666666667	4.32004	-1.63193	0.0772244194744503	0.380698094481924
APOE	9.54254333333333	10.7610333333333	1.21849	0.107058672599913	0.384754111958384				TUBE1	7.24654	8.32536333333333	1.07882333333333	0.403632553250599	0.653102026752062
THSD7A	6.55774	3.84498666666667	-2.71275	7.09394755478125e-08	0.000202224798294964				SLITRK6	4.40378	3.33585666666667	-1.06792	0.165468065550789	0.481504017753369
ZSWIM6	7.30489333333333	8.33819833333333	1.0333	0.0484745080150186	0.289403480469518				SCAPER	5.10536	6.25132666666667	1.14596166666667	0.0337358769052801	0.302245204911763
SNAI2	9.42369333333333	10.9101166666667	1.48642333333333	0.170652730223686	0.452498241628077				AGRN	9.59897	8.52922666666667	-1.06975	0.440511076067329	0.674496675075837
DDX60	3.77958666666667	4.90895666666667	1.12937	0.0119470296911603	0.166479854517373				ICA1L	4.76480333333333	5.97131333333333	1.20651	0.00456811365524174	0.138854340427723
LOC728392	7.63511666666667	8.7889	1.15378333333333	0.0746737691424171	0.33779956292301				PTGER2	4.48163333333333	9.08023333333333	4.5986	0.000363368374678114	0.04449824801274
SALL2	4.99958	3.44956833333333	-1.55001	0.00999975042468569	0.155204837807463				FAM43B	5.79757833333333	4.55319333333333	-1.24439	0.0064721029977363	0.164801698948411
OPN3	4.96875	3.49229	-1.47646	0.0129438687255638	0.17269261363654				RIMS1	4.63089	6.08221	1.45131	0.0880474793639964	0.394110169646415
RANGRF	9.43452	7.67613	-1.75839	0.00541570998049672	0.118909247119918				CITED1	5.76861666666667	7.28439666666667	1.51578	0.0414675348271429	0.323048227838731
SLC43A1	7.38547333333333	4.78381833333333	-2.60166	0.0390988101383897	0.266376759937085				CECR2	4.30319166666667	5.30870666666667	1.00551	0.00192758946555472	0.0991281809144182
TNFRSF12A	5.76841333333333	7.12633	1.35791666666667	0.00437966162092953	0.107857601300247				ABCB4	6.66046833333333	3.13089333333333	-3.52957	0.0607339361936369	0.3615275510672
FLJ39632	4.55936333333333	5.83709666666667	1.27773333333333	0.0136781700559869	0.176965437928619				SCN3A	4.2408	6.31096	2.07016	0.0226491561050212	0.267375973657443
RGAG4	5.94845666666667	7.59516	1.64670833333333	0.00106051950594834	0.0594725430483291				C6orf218	3.31628833333333	4.56272666666667	1.24643833333333	0.262717443459803	0.55829916636364
DNAJC6	3.48968333333333	5.98934833333333	2.49966	0.0291581956992767	0.240812061439126				CASP1	4.53302666666667	3.07397333333333	-1.45905	0.0823591586853598	0.387364363191743
CRNDE	6.23543	5.13080333333333	-1.10463	0.330115341084728	0.569862432557783				SULT1A1	7.28514	5.65583333333333	-1.62931	0.153874142170249	0.470113924204774
FADS1	9.75887666666667	8.71222666666667	-1.04665	0.0772723984789824	0.341957853450068				CABLES1	7.52544166666667	5.42958333333333	-2.09586	0.0991301948725491	0.408292620521321
MALAT1	6.46159666666667	7.60844333333333	1.14684666666667	0.093808562704379	0.366827081960608				GJA3	7.72719833333333	4.48624666666667	-3.24095	0.0201766001660313	0.256996492293275
MANSC1	5.42424333333333	3.66189666666667	-1.76235	0.0032631938375417	0.094439369538601				CXorf61	6.74305333333333	8.12167	1.37861666666667	0.0576626786102447	0.357942957096332
SHMT2	8.32139666666667	7.11039333333333	-1.211	0.0176752934710357	0.198967480265069				GAGE12B	10.5337	7.73453333333333	-2.79914	0.00190283668458019	0.0990522509019081
JAM2	6.54312	3.04862833333333	-3.49449	5.94410516413716e-11	1.01667974727402e-06				PIK3R1	7.39579666666667	5.33632333333333	-2.05947	0.00671504514642632	0.166691221015383
TTC39B	4.99261666666667	3.51643333333333	-1.47618	0.119030032865391	0.400607965787023				SLC7A2	5.34816	3.49712666666667	-1.85103	0.000939645665480384	0.0747413482140519
MXRA8	3.43662	4.61133166666667	1.17471166666667	0.0600353085011074	0.311070559407132				PELI1	5.76833166666667	7.71897666666667	1.95064	0.0316593146848055	0.29730166804684
MLLT3	2.95746	6.46692666666667	3.50946666666667	2.3489679035403e-06	0.00196663679235502				NFYB	7.3353	8.49222666666667	1.15692166666667	0.0938484947388261	0.401317819530451
PECR	7.59483333333333	6.33219333333333	-1.26264	0.11623752549745	0.396978861129217				PALLD	7.26984666666667	4.49641666666667	-2.77343	0.0620856194306401	0.36383124378598
IFRD1	8.23464333333333	6.77146833333333	-1.46317	0.135396894372987	0.419226715802278				ZNF277	9.17466833333333	8.13366	-1.04101	0.0738364856255338	0.377204279207034
TP53I3	8.49716666666667	10.213	1.71583833333333	0.0135701892754401	0.176553882331221				COL9A1	4.34309	3.32275	-1.02034	0.114054340730653	0.42627970092781
MANBA	6.6901	5.27447	-1.41563	0.0112451683987003	0.161949401259464				CCDC50	8.47598	10.4602666666667	1.98428666666667	0.0194217377567093	0.254820099479847
AGTPBP1	7.70748666666667	6.52559833333333	-1.18189	0.00524089146885809	0.117638067825917				PSTPIP1	5.03674833333333	3.82739	-1.20936	0.0952220654321328	0.403284555556589
ZCCHC11	5.33847333333333	6.55832833333333	1.21985	0.000841698269901878	0.0552257169814885				USP53	4.69412666666667	3.68569666666667	-1.00843	0.0318427720242576	0.297322961872736
RAB40B	8.63736666666667	9.89779666666667	1.26043	0.274170523170135	0.531763883335384				DBNDD2	6.35556	8.23754666666667	1.88198666666667	0.00990736543715359	0.196324999384434
DNAJA3	6.82153	5.81198166666667	-1.00955	0.0552048971111454	0.300996034488056				FBLN2	5.36940666666667	4.34506333333333	-1.02434	0.0513791162145496	0.345408892655633
COL12A1	4.10324333333333	6.61531	2.51206666666667	0.0392771654233843	0.266606917714216				FXYD3	5.11996	4.04996333333333	-1.07	0.0555569599630964	0.353951193533307
MCTP1	5.07187333333333	3.12119333333333	-1.95068	0.0132519123077495	0.17435439085519				ZMAT3	7.73608333333333	6.68466666666667	-1.05142	0.0499209681469322	0.343891023794853
CKB	7.28844	8.37809	1.08964	0.0792034876714396	0.344006209530803				GABRG1	3.25766666666667	4.81654666666667	1.55888	0.363970563365862	0.628984766379007
TMSB4X	9.35455	6.50524833333333	-2.8493	0.00134220530455468	0.0687110415518408				RUNDC3B	8.7531	4.00147333333333	-4.75163	1.88320510960143e-05	0.0106853057918785
MT2A	8.06371	9.41517	1.35146	0.00787436511262728	0.139423541290245				KCNG3	5.79450333333333	7.44813666666667	1.65363333333333	0.0015198575046741	0.0901005891747194
UBE2CBP	5.40537	4.34315833333333	-1.06221	0.090293123214491	0.362024938137121				METRNL	6.21120333333333	4.18125	-2.02995	0.0241122224528468	0.272740634447405
FLNB	6.76615333333333	5.53169833333333	-1.23446	7.03379789404658e-07	0.000925431378305944				BCL11B	5.01131	3.28321	-1.7281	0.079308543963305	0.383866263875806
LAMA2	8.75951333333333	6.09750166666667	-2.66201	0.0630185365371155	0.316469207266141				P2RY14	5.00603333333333	3.02989	-1.97614	0.125002441368636	0.437097690422538
TFPI2	5.69915333333333	3.49684666666667	-2.20231	0.0404044795691377	0.269952429121301				PLA2G3	4.83284333333333	7.14914	2.31629666666667	0.10842781997349	0.418179481955222
TUBB3	6.41766333333333	8.10082666666667	1.68316333333333	0.0330743133083409	0.25306253348593				C10orf140	7.80559833333333	9.26419	1.45859166666667	0.145637377210417	0.460534248984578
MLKL	5.61167333333333	3.60422333333333	-2.00745	0.0301422127992384	0.243644805159817				OSTN	5.73978166666667	8.97482333333333	3.23504166666667	0.0188344111413369	0.252704668858272
UCHL1	9.91584666666667	8.86615166666667	-1.0497	0.0144010957762168	0.181160182039134				CLASP2	8.30703666666667	9.48771666666667	1.18068	0.0389240309758201	0.31460819338576
KRT18	4.97856333333333	3.22444	-1.75412	0.0849023998844197	0.353412180000758				LGR5	8.50555166666667	6.44387666666667	-2.06168	0.0282372709591241	0.286958105233559
C7orf49	6.18510666666667	7.40291	1.21780333333333	0.290686206905707	0.54234748175138				PCDH18	8.41767333333333	3.78032333333333	-4.63735	0.0058968097162024	0.156528578861575
SPHK1	5.91582333333333	6.95789166666667	1.04206833333333	0.044387841186328	0.28088601488591				BMP4	4.67859166666667	3.5039	-1.17469	0.0417906976296918	0.323485586329118
CCDC109B	9.83586666666667	8.6646	-1.17127	0.000226674575344884	0.0268017998471151				LRP1B	2.87096666666667	7.43895666666667	4.56799	0.00247619596636757	0.109765124321637
TDO2	9.72038333333333	10.9229166666667	1.20253333333333	0.00222152524041542	0.0774977600546809				DLX6	5.34588	3.51821666666667	-1.82766	0.0908061086687449	0.39731445397508
WDR63	4.48504666666667	6.45318	1.96813333333333	9.96176645766673e-05	0.018102412357301				CSRNP3	4.66151	6.34635666666667	1.68484166666667	6.35217834298237e-05	0.0209498957679779
CBR3	7.66251	6.01791833333333	-1.64459	0.161108419144828	0.442825633273462				C16orf73	7.56447	8.61193	1.04746	0.00668389758206043	0.166578776928013
SAGE1	3.12627666666667	7.56476666666667	4.43849	3.70836957103139e-09	1.26855906285842e-05				SLC2A9	5.91254	3.84786666666667	-2.06467	0.078721453348266	0.38307506543573
SFXN2	6.91860333333333	5.89438	-1.02422	0.0580785321690358	0.307451319783097				CT45A5	3.30195166666667	5.54133	2.23937833333333	0.0199082930790476	0.255899672446769
NT5DC2	5.93270333333333	4.87312	-1.05958	0.242447496395661	0.509745754050823				PHOX2B	6.44833833333333	8.00392666666667	1.55558833333333	0.262387102894634	0.558036920717753
C10orf58	8.92711666666667	7.57654166666667	-1.35058	0.0263811353978929	0.232909573920407				HOXC11	5.86655666666667	7.43066333333333	1.56410666666667	0.00217611731879991	0.105232582388103
IL13RA2	3.44195333333333	4.83254	1.39058666666667	0.0691163257647423	0.326565092784573				NPVF	3.13208166666667	5.8298	2.69771833333333	0.0292689577029797	0.290101741770043
UBTFL1	3.74415	6.27447	2.53032	0.000126361740140758	0.0201989832090423				TMEM26	2.86980666666667	6.80905333333333	3.93924666666667	0.00430810663805432	0.136053044884899
SNHG1	9.65973333333333	8.08881	-1.57092	0.152074319731683	0.433098054890215				MAGEA11	6.22005833333333	3.29720666666667	-2.92285	0.0744936908460821	0.377395532155298
ASS1	6.02152	4.32181	-1.69971	0.219268380173717	0.491593442717427				SCLT1	5.05694	6.16912333333333	1.11217833333333	0.00129598906506106	0.0861731479119895
L3MBTL4	6.23335	4.97619333333333	-1.25716	0.0107604133980092	0.159249339335568				C1QTNF3	6.51487166666667	4.11765	-2.39722	0.0944773275063732	0.402192190361886
DDIT3	5.77305	4.74008	-1.03297	0.351647507428037	0.584280062856921				CFH	7.40055833333333	5.60197333333333	-1.79859	0.176549344429047	0.492090316453072
SLC20A1	8.65761	9.81990166666667	1.16229166666667	0.121105078969988	0.40337605799967				CBLN2	8.14434166666667	4.94775666666667	-3.19658	7.21039046286778e-05	0.0209498957679779
LHX8	9.71748666666667	3.57635333333333	-6.14113	3.53978065988651e-07	0.000742202271856584				SLC2A14	4.7493	7.28577666666667	2.53647666666667	0.00257763579453721	0.111645080138963
RPS6P6	6.40616666666667	4.50223833333333	-1.90393	0.0107510430406664	0.159249339335568				DKK3	7.54567	6.40103666666667	-1.14463	0.0162420494958254	0.236585872804014
C6orf54	5.48814666666667	6.50552166666667	1.01737	0.0930766702315081	0.365962640421663				DBF4	10.1349	8.03669	-2.0982	0.0299122945496855	0.292021014378837
FKSG43	6.35921666666667	7.39521166666667	1.03599	0.0114812941672371	0.162346386381045				OLFM3	8.14869	6.57659666666667	-1.57209	0.0161712728108151	0.23628103500918
									SNAPC1	4.90888	6.07357	1.16468	0.0631944592832988	0.365159423763215
									TMEM159	6.31755166666667	4.57997666666667	-1.73758	0.00033797969155991	0.0426154837757985
									TCEA1	8.01838333333333	9.17472	1.15633666666667	0.199626156605197	0.510889989546654
									KIAA1598	5.05548166666667	3.08332	-1.97216	0.0021501365971797	0.10457035759198
									KIAA1211	5.87138833333333	7.59685666666667	1.72546833333333	0.000967180500683197	0.0758679561411492
									FREM2	7.18861666666667	9.17437	1.98575333333333	0.00754894993407563	0.174353087893942
									CUBN	6.70029666666667	8.17365	1.47335333333333	0.0794252720814585	0.383866263875806
									SLC8A1	3.54904833333333	8.28057333333333	4.73153	0.000270816776468915	0.0397400273194299
									MDGA2	5.73914166666667	9.17414666666667	3.435	0.000855913342130931	0.0710700337061107
									SP140L	4.99478666666667	3.55703	-1.43776	0.00314692732723531	0.121467113297504
									SCN2A	4.81352333333333	8.95372	4.14019666666667	0.00270366765429685	0.112154792581081
									LRRK2	3.68225	4.69966333333333	1.01741333333333	0.107089550198306	0.416223304581094
									HOXA11	4.98461833333333	3.00073666666667	-1.98388	0.08528279054612	0.390834060094482
									FAM72A	7.45324333333333	8.57871	1.12546666666667	0.0278308100171934	0.285502373550131
									CD47	6.33324333333333	3.19164666666667	-3.1416	0.000243910601612791	0.0370700558986869
									GPR158	4.74767833333333	3.48809	-1.25959	0.02806422431476	0.286034679606332
									PCDH15	4.1851	3.16055	-1.02455	0.133067764593696	0.446233153844345
									FAM132A	5.32462333333333	4.31451333333333	-1.01011	0.109708045173445	0.420003793924048
									C1orf93	5.80155	4.75055666666667	-1.051	0.0137587808359452	0.223694356900877
									MT1A	7.1468	4.98471333333333	-2.16208	3.87758780478292e-05	0.0169241793879525
									SAMSN1	2.92406666666667	4.37779	1.45372333333333	0.042017566820564	0.323630326886715
									CXXC5	6.12863	4.79277333333333	-1.33586	0.00380524737313874	0.132907038791851
									EPHB4	7.95568666666667	6.93038666666667	-1.0253	0.0441819313113816	0.329316016103861
									CD160	4.60448666666667	6.94825333333333	2.34376666666667	0.00714402491269656	0.169544522133201
									DCN	9.38997	11.9029	2.51293	0.0786747260431519	0.38307506543573
									SLC16A3	5.04694333333333	3.93203666666667	-1.11491	0.219223192054804	0.526048564765556
									CTNNA2	3.38209	7.47797666666667	4.09588666666667	0.000693244831468382	0.0635235916022441
									SPATA20	7.79486333333333	6.53898333333333	-1.25588	0.00590361576954125	0.156528578861575
									C16orf87	7.71333	8.89543666666667	1.18210666666667	0.0509704472598434	0.34463172004751
									INHBE	4.58553333333333	7.05274	2.46720666666667	0.324831344995552	0.602337474147163
									NKX3-1	4.71105	3.71014	-1.0009	0.0972359784139357	0.405773676038738
									FGFBP3	3.42136833333333	4.42261666666667	1.00124833333333	0.161526057322251	0.477179791364916
									ZNF800	5.80794	4.63277	-1.17517	0.02282920285706	0.267999097264052
									POSTN	8.55648	11.7151666666667	3.15869166666667	0.0601525905140579	0.361487083651521
									CARD9	7.35580833333333	5.66338333333333	-1.69243	0.0113193324645899	0.204779681727471
									NELL1	6.29159666666667	4.90597	-1.38563	0.0697699032335356	0.373350126032494
									NRXN1	3.33615333333333	4.44627666666667	1.11012333333333	0.0497341150462694	0.343891023794853
									MSX1	6.30098	5.2505	-1.05048	0.0268382789044986	0.281826763425278
									RIMS2	3.99849	5.57004	1.57156	0.110649531078434	0.421141448191793
									RASSF9	5.12998666666667	3.51198333333333	-1.618	0.100451600836605	0.409690065150888
									DTWD2	3.49125333333333	4.72639	1.23513666666667	0.391296755076632	0.644724161304855
									HOXD8	6.11616666666667	7.33336333333333	1.21719666666667	0.00719354426331034	0.170237742595942
									ANKRD34B	6.04975666666667	5.00883	-1.04093	0.0462657496582685	0.334900525601274
									SLC25A21	7.00793	8.09217333333333	1.08423833333333	0.174074133433225	0.490185083903147
									EFCAB4A	6.27891833333333	4.68561666666667	-1.5933	0.042801177440907	0.325930963002629
									CHRNA9	6.60201333333333	8.43759333333333	1.83558	0.162406838856361	0.478450884564377
									TLX3	6.76109666666667	8.26464	1.50354333333333	0.00022700597703005	0.0362090932626663
									GDPD1	3.77250166666667	4.81471333333333	1.04221166666667	0.353089861487462	0.622055021966424
									FAM26D	4.99812	3.34887666666667	-1.64925	0.0900343726039696	0.396694617209502
									PLEKHG4	4.9401	3.93276666666667	-1.00734	0.0748251719895035	0.377395532155298
									PROCR	8.44579833333333	5.64980333333333	-2.796	0.0185278420570344	0.250501133832279
									FAM78A	6.47475166666667	7.56103333333333	1.08628166666667	0.115800909247032	0.428420577527274
									MAGEA10	8.92879333333333	5.43580333333333	-3.49299	0.000776635630907742	0.0682548603672992
									RALGDS	8.52861666666667	7.52270666666667	-1.00591	0.161662367710358	0.477179791364916
									LAMA1	6.34441	7.87813333333333	1.53372833333333	0.289589106017739	0.576803176201591
									SSX2IP	6.04398333333333	7.31358333333333	1.2696	0.00110070349209652	0.0797466451978327
									CABYR	7.34941166666667	6.13402666666667	-1.21538	0.00610276506099005	0.159410626887767
									NUDT10	4.973	3.20637666666667	-1.76663	5.85574898080706e-06	0.0057335176647136
									EPDR1	5.04293	3.6061	-1.43683	1.73884360290388e-06	0.0035124144865481
									CDH3	6.59390333333333	4.91897333333333	-1.67493	0.085558166335583	0.391298126693085
									ACSL3	9.33159333333333	10.4713466666667	1.13975333333333	0.0307145806815249	0.294605120179322
									DLG1	7.81913833333333	9.60466	1.78552166666667	8.47751448394977e-05	0.0209498957679779
									FAM198B	5.43684166666667	3.75163	-1.68521	0.0702321733628077	0.373474556382915
									IDI1	8.27016666666667	9.27404	1.00387333333333	0.183615086662468	0.498322819802104
									MLL3	7.20529	6.18957666666667	-1.01572	0.0822442841030848	0.387155197135941
									ATP11B	5.82129666666667	6.88782333333333	1.06652666666667	0.0193308680527302	0.254820099479847
									ALKBH4	7.39159	6.35129	-1.04031	0.0309007845730673	0.294926074605447
									PBX3	8.54243	10.0855233333333	1.54308833333333	0.00406176780551314	0.133413609536196
									PTPN3	5.41485666666667	3.66912666666667	-1.74573	0.000910225849561162	0.0734646023527687
									CDON	4.34850166666667	5.49767333333333	1.14917166666667	0.00751061424550244	0.173939694812167
									PCDHB16	8.02949666666667	6.80944666666667	-1.22005	0.0990161367681386	0.408265150708623
									CYS1	6.86149	5.37342	-1.48807	0.00319814414130994	0.122194891795123
									ABCA6	4.39934333333333	3.27351666666667	-1.12583	0.0863077802875799	0.39197733085784
									SEPSECS	5.27073	6.38545	1.11472	0.178492036941689	0.49388868552683
									SRI	8.87005166666667	7.36688333333333	-1.50317	0.0251595996889884	0.2760416379731
									KIAA0895	3.01260333333333	4.50241333333333	1.48981	0.25723733350775	0.553253737243247
									ACBD7	4.54145666666667	5.97561666666667	1.43416	0.00266405095101719	0.111969074785715
									MCTP2	6.10535166666667	4.10267666666667	-2.00267	0.0444072650443689	0.329799505054645
									TOX	2.94083	5.34324333333333	2.40241333333333	0.00838834340946403	0.183766256777216
									SPAG1	4.21180833333333	6.16506666666667	1.95325833333333	0.104932537585632	0.414711319893808
									CXorf23	5.45523666666667	6.91282333333333	1.45758666666667	0.0754899688765281	0.378024821046767
									TFAP2A	3.48947333333333	7.37722333333333	3.88775	8.12006521860392e-05	0.0209498957679779
									BRCA2	4.70553666666667	5.85977666666667	1.15424	0.0306225967874092	0.294285393996102
									ATF6	7.16289166666667	8.29751666666667	1.13462	0.202050362655047	0.512907910560837
									RUNX3	5.36447333333333	3.47206	-1.89241	0.0597643681665742	0.360528397683889
									DSC1	5.16288166666667	3.81360333333333	-1.34928	0.158896404706603	0.473849789929187
									ADAM22	6.14250166666667	4.57851333333333	-1.56399	0.0510875945591019	0.34463172004751
									SYT14	5.63262	3.76202333333333	-1.87059	0.00145201875556512	0.0883852249884806
									VWDE	6.76046166666667	5.34531666666667	-1.41515	0.104156332114059	0.413923460769658
									MTHFD2L	3.79385666666667	5.02347333333333	1.22961666666667	0.139287537183355	0.4546923446084
									RINL	4.88375333333333	3.04133	-1.84242	0.103401052767366	0.413160340221564
									GPR89A	4.85743166666667	7.60437	2.74693833333333	0.0192021429574483	0.254760513824611
									CHN1	5.62657166666667	8.04288	2.41630833333333	0.000210012316365315	0.0343733620112538
									ZNF138	6.04692666666667	4.89979	-1.14714	0.0549206956323341	0.352777389076827
									SH2D3C	6.308	4.68294	-1.62506	0.0834043043031344	0.388909406963304
									SLTM	7.48156666666667	9.04295666666667	1.56139	0.0006129736114547	0.0584176080864055
									PSAT1	6.31262	7.59676333333333	1.28414833333333	0.12369703156229	0.436113769243649
									HPGD	3.01105166666667	4.08132666666667	1.07028	0.0110112455677919	0.203083228298969
									HOXB6	7.11768833333333	8.33129333333333	1.21361	0.0507872334916555	0.34463172004751
									GPR89B	5.86725166666667	7.95688	2.08962833333333	0.0346206670199508	0.303770817539948
									MMP1	4.92283833333333	3.32016	-1.60268	0.121417456631605	0.434130792200073
									CTH	5.26338166666667	7.57514333333333	2.31176166666667	0.0577274658863198	0.357942957096332
									BAHCC1	5.49502	7.20576	1.71074	0.0167230458607363	0.238963131218107
									MAGED4	4.76831166666667	3.20462333333333	-1.56369	0.0168849175350303	0.239313127628048
									HIST2H2AA3	8.25028833333333	9.44328666666667	1.19299833333333	0.00541168595358264	0.149359073921523
									ITM2A	8.67710333333333	6.61023	-2.06687	0.0272119530600315	0.283457669946222
									C1R	6.96383333333333	5.94327666666667	-1.02056	0.0234982761124673	0.27015586473843
									WIF1	8.59023	6.70838666666667	-1.88185	0.000194478822187139	0.0331041851126948
									RPS6KA3	7.25349166666667	8.72601	1.47251833333333	0.00210101023291076	0.103963361001764
									HSD17B1	7.94789833333333	6.5888	-1.3591	0.0807618407621251	0.384696345065534
									PPP1R13B	7.75699166666667	6.72616	-1.03083	0.0405700386447018	0.320256670558809
									ST6GALNAC2	4.53082166666667	3.20723333333333	-1.32359	0.10732422115401	0.416607160913494
									CORO1A	6.56625333333333	5.00370666666667	-1.56255	0.0200762958873626	0.256560592038052
									MARCKS	6.62652333333333	3.61014666666667	-3.01638	0.000342160912898764	0.042825463671785
									CHMP4C	5.60559666666667	6.61205666666667	1.00646	0.267598130762645	0.562337267549277
									GPR137B	7.00340333333333	5.74519	-1.25821	8.93945012910875e-05	0.0217381885853842
									ALDH1A1	5.38379166666667	3.83393	-1.54986	0.102043095553631	0.411577380243273
									DNAJC15	5.09398	6.55618333333333	1.46220833333333	0.00228353253002741	0.106981659275449
									CDKN2C	6.78934	7.88653333333333	1.09718833333333	0.13626412897954	0.450036477200181
									S100A10	6.75625166666667	3.49978666666667	-3.25646	0.00264647176276311	0.111969074785715
									NID1	7.47096333333333	8.79240333333333	1.32144	0.11559723797086	0.428201931729129
									2025-03-05	6.56305	7.59843333333333	1.03538333333333	0.000280245348584686	0.0404265790136316
									C7orf68	7.69283	6.49225666666667	-1.20057	0.217557565346035	0.524474853453513
									IDO1	6.53439666666667	4.25647666666667	-2.27792	0.0417336445944491	0.323471816033602
									AIG1	7.40076	5.09908	-2.30167	0.000357490002688881	0.0440956146794938
									LPHN2	8.63148	3.88857	-4.74291	0.000587299902177335	0.0577862366177029
									CPE	7.42623833333333	8.76748333333333	1.34125	0.000544013367447015	0.0557843104860427
									GLI2	6.33025	7.46115333333333	1.13090333333333	0.0318772415355272	0.297322961872736
									C13orf27	8.08916166666667	9.21186666666667	1.12271	0.00913449070175325	0.190921484715733
									TNFSF10	2.99217333333333	6.10296	3.11078666666667	0.0434454754736	0.328533488898987
									ATP11A	5.85805666666667	6.86881333333333	1.01075666666667	0.00467809192407169	0.139702597774646
									PHKA1	5.61612666666667	7.06374333333333	1.44761666666667	0.000134143362819459	0.0262458427806073
									MAB21L1	10.1579766666667	11.5494	1.39142333333333	0.071467579128951	0.375119941805348
									GLT8D2	8.81843	10.0092366666667	1.19080166666667	0.0523766082180339	0.347720212592579
									PPP1R1C	4.59778	3.46055666666667	-1.13722	0.104647813889515	0.414555089457874
									MAML3	5.16512	3.24997	-1.91515	0.0819084331748254	0.386630354545742
									PDLIM1	7.45761	4.88009666666667	-2.57751	0.00173263106625453	0.0933317911702045
									PLSCR1	7.62932	6.40218	-1.22714	0.00885719656928051	0.18890506581588
									MYOC	5.16333333333333	3.62068333333333	-1.54265	0.00414284595872194	0.133413609536196
									SEL1L3	4.96593	3.58107333333333	-1.38485	0.0242962523006716	0.272803962178121
									CYBA	10.0603416666667	8.64456	-1.41578	0.149465374395271	0.464481134481076
									NUP210	5.22099333333333	6.28275333333333	1.06176	0.0016967633060141	0.0923981846270492
									MAP1B	8.78347	6.86436333333333	-1.91911	0.0635813500758484	0.365427584319899
									ZNFX1	6.26635	4.75548333333333	-1.51086	0.00212065928621641	0.10457035759198
									ARPC1B	10.7648	9.65162666666667	-1.11317	0.050323243257976	0.344254875582652
									SBK1	6.56914833333333	5.16103333333333	-1.40812	0.0797662815975964	0.384176191646437
									SNAI2	11.0694	9.42369333333333	-1.64571	0.144034747619872	0.459045024150057
									FZD8	6.31722	8.1299	1.81268	0.220436629246892	0.526634709198679
									DDX60	6.87236166666667	3.77958666666667	-3.09278	0.000109970683023158	0.0233990120802525
									SNX25	6.68783333333333	8.19464333333333	1.50681	0.00212708289334589	0.10457035759198
									OPRL1	5.63803166666667	4.51296666666667	-1.12506	0.00214751869678373	0.10457035759198
									SLC43A1	6.03584	7.38547333333333	1.34963333333333	0.116781845429646	0.429993634631936
									TNFRSF12A	6.80685666666667	5.76841333333333	-1.03844	0.0188747750347075	0.252704668858272
									CRNDE	3.68105	6.23543	2.55438	0.0905954797777971	0.39731445397508
									MICALL2	6.37671	5.09333	-1.28338	0.00505526159968354	0.144882249940028
									MANSC1	4.31008333333333	5.42424333333333	1.11416	0.00666120883250681	0.166575389681139
									JAM2	4.09774333333333	6.54312	2.44537666666667	0.0029155091709347	0.116532200646927
									MCOLN3	5.75315	7.41486333333333	1.66171333333333	0.025137649812337	0.2760416379731
									TMEM120A	8.37602	7.24112333333333	-1.13489	0.0704898893414961	0.37360835322616
									CRIP2	4.56981333333333	3.44474	-1.12507	0.0041488427088024	0.133413609536196
									MLLT3	4.1582	2.95746	-1.20074	0.0955284258133011	0.40339490553064
									PECR	6.55586	7.59483333333333	1.03897333333333	0.167764782961931	0.483147454744117
									KCTD1	8.0021	6.18827333333333	-1.81383	0.0149627468502079	0.23097705158421
									TSPAN5	4.28594333333333	3.17148	-1.11446	0.0517594272943358	0.346366942592416
									AP4M1	7.66103	6.61112	-1.04991	0.0495206141673925	0.343496289469175
									MCTP1	3.13769	5.07187333333333	1.93418333333333	0.00956331095448497	0.194252799837126
									MLLT11	6.85652166666667	8.33079333333333	1.47427166666667	0.00309039703077063	0.120475904181978
									DLEU1	8.16000666666667	9.57734666666667	1.41734	0.0455946613685153	0.332997567472449
									MT2A	10.0682283333333	8.06371	-2.00452	0.0522730240931778	0.347720212592579
									TP53TG1	7.57522833333333	5.60937333333333	-1.96585	0.00284562257294343	0.115329017706293
									XIST	4.93856	6.47155333333333	1.53299333333333	0.118616762252643	0.431338288200063
									TBC1D10A	7.26818333333333	6.13189333333333	-1.13629	0.00822303303729477	0.182011334053271
									SYTL1	6.61305666666667	5.34970666666667	-1.26335	0.0621057217411485	0.36383124378598
									LAMA2	7.00199333333333	8.75951333333333	1.75752	0.00252904960822473	0.11082474437638
									TFPI2	3.21326833333333	5.69915333333333	2.48589	0.0400853925195969	0.318252589304374
									TUBB3	8.98821666666667	6.41766333333333	-2.57055	0.00269875469695056	0.112154792581081
									C12orf76	4.57935	5.62094	1.04159	0.0681457335739372	0.371695139873927
									PDZK1	3.65539166666667	5.22060333333333	1.56521166666667	0.0101250741556478	0.198558769904881
									KRT18	6.44312	4.97856333333333	-1.46456	0.112070401204482	0.423005534587677
									C7orf49	7.43726	6.18510666666667	-1.25215	0.278244479039566	0.569811980761435
									SMARCD3	8.31103	7.16404333333333	-1.14699	0.0143416379448824	0.226538558293615
									SPHK1	8.57875666666667	5.91582333333333	-2.66293	0.00672790717103123	0.166691221015383
									KDELC1	6.78144	8.24466666666667	1.46322166666667	0.000796605824387538	0.0688315956483486
									HMCN1	5.2145	3.42685	-1.78765	0.0680060424893585	0.371695139873927
									DAAM1	6.02520333333333	7.05528666666667	1.03008333333333	0.106367098374528	0.415556747425111
									COL16A1	4.94181833333333	3.41316333333333	-1.52866	0.0722493922553822	0.375531291631175
									HERC5	6.27231	5.00867333333333	-1.26363	0.17502398078773	0.490655171437541
									IFI30	10.6072666666667	9.36450666666667	-1.24276	0.249462767131352	0.54782626834586
									SCN4B	5.58282833333333	3.88646333333333	-1.69636	0.00788325042455397	0.178120223267832
									TDO2	8.53374666666667	9.72038333333333	1.18663666666667	0.420444173784621	0.661686457670286
									HLA-B	8.95839333333333	6.96926	-1.98913	0.0300630103996355	0.292299152662812
									DMRTA1	5.63445	4.07354	-1.56092	0.0560991123743698	0.354385500314801
									CBR3	4.94806166666667	7.66251	2.71444833333333	0.0664652990537865	0.368645265719633
									HSPB1	10.4770333333333	8.34322333333333	-2.13381	0.0141600618079002	0.226033594281994
									TTC32	4.2487	5.72072	1.47202	0.0165910687426878	0.238122404838139
									FOXF2	7.63783833333333	3.98232	-3.65552	0.0494099367720924	0.343288140299819
									F12	8.44285333333333	7.17784666666667	-1.26501	0.0115539988243012	0.205602188375815
									SLC22A18	6.92795166666667	5.53612	-1.39183	0.00101162534239896	0.0769026983745327
									GPR87	5.04750833333333	3.73826	-1.30925	0.115642681121107	0.428207465312917
									GNB2	8.20434	7.19194333333333	-1.0124	0.00924161568158564	0.192076657059769
									MNX1	4.88860833333333	3.50121333333333	-1.38739	0.125829351511084	0.437855870499861
									CYB5D2	6.26896833333333	7.37378	1.10481166666667	0.00299235823413038	0.118455632235738
									RTTN	7.6353	8.75747333333333	1.12217833333333	0.0141908000486093	0.226033594281994
									PHYHD1	5.92904333333333	7.20195666666667	1.27291333333333	0.0161670451152693	0.23628103500918
									MGC87042	7.4347	6.36498666666667	-1.06971	0.0235560537444285	0.27015586473843
									SNHG1	8.25456	9.65973333333333	1.40517333333333	0.175272867036434	0.490948616536808
									SNORA12	5.35438333333333	6.44224666666667	1.08786333333333	0.169330817681886	0.484685283566082
									TMEM98	6.67476	3.85062666666667	-2.82413	0.000964663357341263	0.0758679561411492
									NUDT1	8.94384333333333	7.86541333333333	-1.07843	0.235343860037959	0.537865626418654
									CTSH	6.40527	5.20384666666667	-1.20143	0.00406661548655846	0.133413609536196
									NFKBIZ	8.19022	6.14258333333333	-2.04764	0.126216787592039	0.438548364174264
									L3MBTL4	4.48734666666667	6.23335	1.74600333333333	0.0313387319878993	0.296534016158683
									LOC642587	6.26644333333333	3.14915333333333	-3.11729	0.0730340225899051	0.375811708744064
									PGF	5.94349333333333	4.41137	-1.53212	0.0346921906531347	0.303770817539948
									FOXG1	7.07329	9.76757333333333	2.69428333333333	0.1407224776054	0.456697428751025
									PPM1H	5.38591833333333	7.16753	1.78161166666667	0.084878877599197	0.390834060094482
									HIST3H2A	5.48332166666667	6.88	1.39667833333333	0.0103029209068909	0.199291272360337
									FAM119A	5.98074	7.06231333333333	1.08157333333333	0.00321868606155265	0.122194891795123
									NBEA	7.35085	9.32498333333333	1.97413333333333	0.0141537488134776	0.226033594281994
									BLCAP	9.52529666666667	8.06581	-1.45949	0.0389603932332202	0.314752640539095
									HEJ1	5.38371333333333	3.48553	-1.89818	0.0566721223013112	0.355705334001814
									LOC642852	6.49747833333333	5.48481	-1.01267	0.00959680210458358	0.194252799837126

## Sheet: C
Module	Trait	PersonCorrelationValue	Pvalue
MEblack	CON	-0.137795	0.493087295110673
MEblue	CON	-0.230378	0.247652304857392
MEbrown	CON	-0.0152355	0.939877304981566
MEcyan	CON	0.0978961252991964	0.627121290860715
MEdarkgreen	CON	-0.307619	0.118541979767842
MEdarkgrey	CON	0.163169393237162	0.416100415073351
MEdarkorange	CON	-0.39562	0.0410896834743187
MEdarkred	CON	0.226444715201354	0.256042406084625
MEdarkturquoise	CON	0.268882024726058	0.175044683786516
MEgreen	CON	0.17080121162154	0.394326126807982
MEgreenyellow	CON	-0.151322	0.451185692756683
MEgrey60	CON	0.0754676765735755	0.708314901089699
MEgrey	CON	-0.0407968	0.839885993979963
MElightcyan	CON	0.0564532891731418	0.779721188546575
MElightgreen	CON	-0.272424	0.16921206392897
MElightyellow	CON	-0.159354	0.427229522585047
MEmagenta	CON	-0.106334	0.597579322625967
MEmidnightblue	CON	0.12122340673375	0.546962778674185
MEorange	CON	-0.0296425	0.883313067975447
MEpink	CON	-0.0451004	0.82324522749749
MEpurple	CON	-0.057839	0.774450234027192
MEred	CON	-0.178098	0.374127554959366
MEroyalblue	CON	0.186250757827699	0.352284283713059
MEsalmon	CON	-0.162205	0.418898744877667
MEtan	CON	-0.445304	0.019929758646405
MEturquoise	CON	0.278229517438007	0.159950011187391
MEyellow	CON	0.220478641015933	0.269116785227294
MEblack	CR	0.242127097889155	0.223679179368149
MEblue	CR	0.574261644768361	0.00173356328298911
MEbrown	CR	-0.0322698	0.873049968594207
MEcyan	CR	0.424668062662029	0.0272491312495443
MEdarkgreen	CR	-0.524193	0.0050060592506924
MEdarkgrey	CR	0.159270346147779	0.427476523290603
MEdarkorange	CR	0.267197106096365	0.17786815088542
MEdarkred	CR	-0.297533	0.13174777655386
MEdarkturquoise	CR	-0.151963	0.449247660646089
MEgreen	CR	-0.610478	0.000720409886978603
MEgreenyellow	CR	0.666216127063375	0.000148465690836456
MEgrey60	CR	-0.363757	0.0621568203886125
MEgrey	CR	0.316188521381593	0.108108526400391
MElightcyan	CR	-0.185628	0.353926791148822
MElightgreen	CR	-0.328784	0.0940338634889718
MElightyellow	CR	0.102172653188602	0.612075204053112
MEmagenta	CR	-0.336165	0.0864529509938199
MEmidnightblue	CR	-0.510529	0.00650933978558099
MEorange	CR	-0.655269	0.00020759224018033
MEpink	CR	-0.811223	2.85414167848557e-07
MEpurple	CR	-0.556995	0.00254589551313683
MEred	CR	0.382981006032819	0.0486351387676135
MEroyalblue	CR	-0.720198	2.27848272902897e-05
MEsalmon	CR	-0.371976	0.0560576023743457
MEtan	CR	0.146731501894595	0.465189196318172
MEturquoise	CR	-0.412883	0.0323201636703628
MEyellow	CR	-0.462003	0.0152622638737152
MEblack	DO	-0.10727	0.594341019988507
MEblue	DO	-0.323497	0.0997635718435566
MEbrown	DO	-0.267384	0.17755400052634
MEcyan	DO	0.541631382043469	0.00352391511950178
MEdarkgreen	DO	0.307569663734768	0.118603581253301
MEdarkgrey	DO	-0.0468773	0.816395912577491
MEdarkorange	DO	-0.518688	0.00557181374575239
MEdarkred	DO	-0.0886195	0.660257570439608
MEdarkturquoise	DO	0.0288720415191925	0.88632644756001
MEgreen	DO	0.106724422625552	0.596227870464569
MEgreenyellow	DO	-0.106679	0.596385100610448
MEgrey60	DO	0.640720304426396	0.000317708993444032
MEgrey	DO	-0.458867	0.0160619348672423
MElightcyan	DO	0.447818256311123	0.0191603483906694
MElightgreen	DO	-0.518703	0.00557025841103269
MElightyellow	DO	-0.136303	0.497828633273338
MEmagenta	DO	-0.263453	0.18425496003066
MEmidnightblue	DO	0.616687056129784	0.000613093907224098
MEorange	DO	0.131457359368013	0.513372042711616
MEpink	DO	0.00510721471207525	0.979829857300792
MEpurple	DO	0.259132433232349	0.191822861779235
MEred	DO	-0.380871	0.0499947601159208
MEroyalblue	DO	0.0958331855138619	0.634432194003061
MEsalmon	DO	0.336191493558902	0.0864270431808177
MEtan	DO	0.194894300685484	0.329974672403461
MEturquoise	DO	0.0490434576490189	0.808063765472888
MEyellow	DO	0.335683694394736	0.0869331051704792
MEblack	PX	0.718883172130463	2.39686171534852e-05
MEblue	PX	-0.0421352	0.834703289416089
MEbrown	PX	0.020999705249153	0.917196685555452
MEcyan	PX	-0.68289	8.67399610235729e-05
MEdarkgreen	PX	0.135412336439891	0.50066680985559
MEdarkgrey	PX	-0.722973	2.0456123878533e-05
MEdarkorange	PX	0.754370586879598	5.49019439303338e-06
MEdarkred	PX	-0.208369	0.296953330344421
MEdarkturquoise	PX	-0.457628	0.0163875583028297
MEgreen	PX	0.0833329926419162	0.67942968303289
MEgreenyellow	PX	-0.761467	3.9697344022949e-06
MEgrey60	PX	0.361032913116368	0.0642880390035947
MEgrey	PX	0.345141659739379	0.0778692223207341
MElightcyan	PX	-0.830161	8.49312889013801e-08
MElightgreen	PX	0.64332627374518	0.000294863762081979
MElightyellow	PX	-0.39021	0.0441966533994633
MEmagenta	PX	-0.0471529	0.815334818513956
MEmidnightblue	PX	-0.450338	0.0184137962875454
MEorange	PX	0.189205594509824	0.344559025003825
MEpink	PX	0.624155849672316	0.000502694242184071
MEpurple	PX	0.783074799703558	1.37616249018722e-06
MEred	PX	-0.520349	0.00539575691708167
MEroyalblue	PX	-0.134752	0.502776494953779
MEsalmon	PX	-0.494692	0.00871140504811621
MEtan	PX	-0.201732	0.31294876154769
MEturquoise	PX	-0.478003	0.0116758102828382
MEyellow	PX	-0.141786	0.480526448779454
MEblack	TO	-0.749577	6.79368689076058e-06
MEblue	TO	-0.03448	0.86443136017839
MEbrown	TO	0.290170666459504	0.142041940564543
MEcyan	TO	-0.357412	0.067208085442428
MEdarkgreen	TO	0.313749123590041	0.111006211186279
MEdarkgrey	TO	0.487235685326934	0.00994667802256907
MEdarkorange	TO	-0.203818	0.307865233458896
MEdarkred	TO	0.423345745034142	0.0277838126155777
MEdarkturquoise	TO	0.377462886517582	0.0522536177041996
MEgreen	TO	0.291306754528228	0.140416789861213
MEgreenyellow	TO	0.316318124976436	0.107956161654636
MEgrey60	TO	-0.695044	5.73422229907928e-05
MEgrey	TO	-0.171623	0.392020211524882
MElightcyan	TO	0.525295142375675	0.00489888047657193
MElightgreen	TO	0.410093558110754	0.0336251476526285
MElightyellow	TO	0.544801	0.00329944536690633
MEmagenta	TO	0.727152932272675	1.73480235888227e-05
MEmidnightblue	TO	0.252543944750564	0.203770316967114
MEorange	TO	0.357013705606904	0.0675353217517532
MEpink	TO	0.216053016924475	0.279088194930727
MEpurple	TO	-0.441491	0.0211449189148642
MEred	TO	0.652867795411209	0.000223038194514839
MEroyalblue	TO	0.618324865661014	0.000587225798635258
MEsalmon	TO	0.65309236466036	0.00022155201117476
MEtan	TO	0.19672475815482	0.325362894251342
MEturquoise	TO	0.631520521907799	0.000411253790520463
MEyellow	TO	0.101438759924556	0.614646588743819

## Sheet: D
blueCR	darkorangePX	greenyellowCR	lightcyanPX	pinkCR	purplePX	royalblueCR
SCIN	RILP	IGF1R	HDAC9	PYGL	PTPRR	SPP1
SOX18	EFCAB4A	TIGD1	NID2	SGEF	TP53TG1	RGS13
GSN	FSCN1	SLC20A1	NID1	TCEAL8	LAMB1	DDIT4
LRFN5	PCBP4	TIMP3	MAP2K6	MAP9	PRKCD	TMEM170A
ELK3	P4HA2	CT45A1	SALL4	NAB1	NFE2L3	CLVS1
FAM198B	KAZ	MSRA	MORN4	PLCG2	FXYD5	CEP57
BMP5	SPHK1	RAB3A	CREBZF	UEVLD	DMKN	OPTN
PRKX	CDKN2A	RAD51C	H6PD	PQLC3	KLF13	C5
TRAM1L1	OSTF1	TLE2	CCDC92	TMEM106B	GSTT2	SGK3
EDA2R	F11R	TLE1	SESTD1	SLC16A9	MOCOS	TM7SF2
LPHN3	FAM83H	TIGD7	PGRMC1	SLC40A1	MKRN1	PLCB1
WDR63	TMSB10	FAM160B1	GLA	CD9	ANXA1	C8orf44
SH3BP1	LTBP3	PPM1D	ACSL4	PIK3C2B	MT1A	OPLAH
ATP7A	PLTP	ATRNL1	C4orf49	CDK18	AKAP12	GKAP1
PLXNB2	TUBB3	TFAP2A	SEMA3A	EPS8	FKBP1B	IL18
DDB2	PRKD2	HIST2H2AA3	FAM161A	CTSL2	CROT	TMEM35
ANXA5	LOC653562	ELL3	CHN1	FUCA1	MCC	CEP110
ELF4	SLC25A24	GLB1L2	PARP11	IFI35	PPP3CA	BDH2
IER5	AKAP2	KCNMA1	TMTC4	MYO6	C1orf38	HSBP1L1
SLC16A3	NOL3	FLJ39632	ERMP1	C6orf115	GJA3	RNF160
SERPINI1	ASCC3	TP53INP1	TET1	SHMT2	IGDCC4	RIMS2
SLC27A1	ZNFX1	C15orf37	PIK3C2A	VANGL1	C7orf58	NLRX1
TP53I3	HSPA1A	SSBP3	NGLY1	ARHGEF4	GPR137B	BST2
AP1G2	CABYR	HIST1H2BD	ZNF789	ESRRG	CD47	MANSC1
BAX	BMP7	SPAG16	TMX4	C9orf95	JPH1	PCYT1B
SPATA18	HSPA1B	KIAA1370	ANKRD28	SDC4	DMXL1	CPEB1
ISYNA1	MAP2K3	C6orf54	CCND2	HERPUD2	SMAGP	SOCS2
TIMP1	IFI27L2	HIST2H2BE	ATP11A	PPAPDC1B	ZNF354B	TMSB4X
CCDC151	TTYH2	KHNYN	TRIM2	ARHGAP5	HNF4G	COLEC11
ASMTL	TAX1BP3	C14orf149	CACHD1	FOXC1	MDFIC	RFFL
RIN1		CHORDC1	HMGN5	PTPRF	HTRA1	SERPINF1
APOE		TEP1	PBLD	AIG1	DLG3	IFT74
CD68		SEMA3D	CRY1	CAV1	CYS1	BEND7
FDXR		RTN2	TLX3	C6orf192	TAF1A	BEX2
FOXL2		CDC42EP5	SEPP1	LIAS	CD302	FHIT
PHLDA3		SMAD3	B3GALTL	SGTB	TRPM6	MGST1
SESN1		FOLH1	CNN3	TBC1D9	MFSD4	PLAGL1
CDKN1A		LOC84856	HOXC11	TAP2	GUCY1A3	SALL2
SLITRK6		NAALAD2	ACSL3	POLK	POT1	SFXN2
PLCL2		DDX59	BEX1	TMEM158	SPATS2L	CCDC66
FBXO11		CDH2	CD276	TMEM110	THYN1	GOLPH3L
RBM27		LEPRE1	IKZF2	TTC39B	SLC38A9	CD55
NEFL		CCR10	AASS	ANKRD6	SP110
KREMEN2		NAP1L5	CDON	GALNT12	EPHA7
TMEM87B		DLEU1	TXNDC16	CAV2	IFI44
GBE1		HIST1H1C	LEPROTL1	CHRNB1	LOC100287428
PLIN3		ALG10	DNAJC15	NELL2	CYBRD1
RBM41		HOXC8	VEZT	NUDT11	TMEM209
DUSP6		PDGFRA	FAM46B	C1orf114	ZNF425
BBX		HIST1H3D	PHKA1	UBE2L6	PCDH18
CYFIP2		TMEM144	HOXC10	SMARCA2	C13orf15
HOXB4		SH3BGR	GPR89B	TES	OAS3
RHOC		SGMS2	CTNNA2	ATP1B1	RBBP8
MAP7D1		GRRP1	PTGER2	LHX8	SRGN
PROCR		LAMB2		ISG15	RIMS1
IL13RA1		RBM9		RAB3IP	ALX1
RRAS		Septin 6		CLIP4	ABCB1
SOCS4		ZNF77		FLVCR1	MCTP2
ANXA4		HIST3H2A		BVES	CALCRL
SEL1L		RNASEH2B		FGF18	TNFSF4
MALAT1		HIST1H2BK		MAP1B	GIMAP2
DRAM1		WNK1		ALDH2	CFH
PKP3		CT45A5		ALAS1	HSD17B8
S100A11		ADAMTS3		SV2A	HLCS
DNAH10		PTK7		ABHD6	RUNDC3B
FIBIN		PLIN2		AADAT	HOXA5
KLHL14		LMO4		IFIT3	ROBO2
PRAME		ARL6IP5		GPR161	MAML3
IGF2R		SERPING1		WIF1	ZIC2
TLE6		OSTN		NISCH	KIF26A
FBXW7				GAGE12B
HMGA2				ERAP2
E2F7				PLLP
TUBB8				RAD50
IKBIP				HHEX
MERTK				TRIM56
SLC2A12				SCCPDH
POLD4				LSR
MAP1D				PLEKHA2
TMEM88				SVIL
FREM2				RPS6P6
LMNA				BCAT1
CD70				ADCY7
HSF2
SERTAD1
LPCAT3
TSPAN31
PLOD1
TBPL1
RABGAP1L
HLA-DMA
COMTD1
AKR1C1
SEC61A1
TSPAN4
C18orf34
SYTL1
TRIB1
TNFRSF12A
SCRN2
LRRC49
ASPH
LPIN3
SEPHS2
GDF15
MCF2
GADD45A
NR4A2
ZFP36
ROD1
ANKRA2
CRABP2
ANKRD57
BRWD3
JUP
CORO1C
GPR124
ECHDC2
FEZ1
MAN2B1
DKK1
CBR4
S100A1
EPHA2
HEXIM1
PHOX2B
FBXO27
CEACAM1
OSR2
C1RL
SKIL
SHC1
BCL10
BHLHE40
MLF2
NTS
SAT1
TMEM41B
MYL10
LGALS8

## Sheet: E
blue	greenyellow	pink	royalblue
CDKN1A	IGF1R	CAV1	BST2
CRABP2	KCNMA1	SLC40A1	BEX2
AKR1C1	LMO4	TCEAL8	BEND7
LMNA	CDH2	SDC4	MGST1
NTS	CT45A1	PYGL	IFT74
GBE1	CT45A5	LSR	SPP1
FIBIN	PTK7	TES	GKAP1
SOX18	PDGFRA	BCAT1	CD55
ASPH		NELL2	FHIT
GSN		HHEX	COLEC11
TMEM88		ERAP2	RGS13
PKP3		TMEM158	RIMS2
LRFN5		CAV2
SHC1		RAB3IP
DNAH10		SVIL
CD68		ESRRG
PHOX2B		GAGE12B
FREM2		FGF18
SLC16A3		WIF1
PROCR		MAP1B
MYL10		LHX8
FAM198B		RPS6P6
TNFRSF12A
LPIN3

## Sheet: F
Top 20 in network string_interactions_short ranked by MCC method
Rank	Name	Score
1	PDGFRA	32
2	IGF1R	31
3	CAV1	26
4	CDH2	25
5	FGF18	19
6	SHC1	14
7	SPP1	9
8	CDKN1A	8
9	CAV2	4
10	CD68	3
11	SOX18	2
11	KCNMA1	2
11	LMNA	2
11	CD55	2
11	PROCR	2
16	HHEX	1
16	NTS	1
16	SLC16A3	1
16	COLEC11	1
16	NELL2	1

## Sheet: G
primer	sequence（5' to 3'）
CDKN1A-F	AGGTGGACCTGGAGACTCTCAG
CDKN1A-R	TCCTCTTGGAGAAGATCAGCCG
PDGFRA-F	GACTTTCGCCAAAGTGGAGGAG
PDGFRA-R	AGCCACCGTGAGTTCAGAACGC
SPP1-F	CGAGGTGATAGTGTGGTTTATGG
SPP1-R	GCACCATTCAACTCCTCGCTTTC
CAV1-F	CCAAGGAGATCGACCTGGTCAA
CAV1-R	GCCGTCAAAACTGTGTGTCCCT
IGF1R-F	CCTGCACAACTCCATCTTCGTG
IGF1R-R	CGGTGATGTTGTAGGTGTCTGC
CDH2-F	CCTCCAGAGTTTACTGCCATGAC
CDH2-R	GTAGGATCTCCGCCACTGATTC
FGF18-F	ACGATGTGAGCCGTAAGCAGCT
FGF18-R	ACCGAAGGTGTCTGTCTCCACT
SHC1-F	ACAGCCGAGTATGTCGCCTATG
SHC1-R	CAATGGTGCTGATGACATCCTGG
GAPDH-F	GCACCGTCAAGGCTGAGAAC
GAPDH-R	TGGTGAAGACGCCAGTGGA

## Sheet: H
group	number	area	iod	density	AOD		mean
1	1420735r_40.00X	103.703	43.2309	0.369678	0.416873
1	1420735r_40.00X	173.582	92.784	0.439903	0.534527
1	1420735r_40.00X	242.217	84.3622	0.298353	0.348292
1	1420735r_40.00X	154.076	78.6144	0.459026	0.510231
1	1420735r_40.00X	149.942	106.832	0.603143	0.712491
1	1502347r_40.00X	125.97	76.31	0.541867	0.605779
1	1502347r_40.00X	247.748	130.123	0.438461	0.525222
1	1502347r_40.00X	239.303	166.892	0.563526	0.697411
1	1502347r_40.00X	382.693	269.435	0.56651	0.70405
1	1502347r_40.00X	116.141	55.1724	0.407683	0.475049
1	1700933r_40.00X	266.241	106.26	0.306534	0.399111					1.78798e-07
1	1700933r_40.00X	371.57	143.771	0.294861	0.386927
1	1700933r_40.00X	158.211	94.3067	0.532487	0.596081
1	1700933r_40.00X	367.244	177.352	0.378125	0.482927
1	1700933r_40.00X	464.392	271.677	0.493099	0.585016
							0.531999
2	1415212s_40.00X	236.815	69.8835	0.247602	0.295098
2	1415212s_40.00X	331.841	100.614	0.259692	0.303199
2	1415212s_40.00X	334.489	104.318	0.2643	0.311871
2	1415212s_40.00X	210.095	69.8839	0.275847	0.332631
2	1415212s_40.00X	220.912	43.9637	0.182509	0.19901
2	1503175s_40.00X	84.6619	28.0482	0.312803	0.331296
2	1503175s_40.00X	240.657	64.5197	0.228919	0.268099
2	1503175s_40.00X	272.752	92.4957	0.286176	0.33912
2	1503175s_40.00X	317.434	115.525	0.314391	0.363935
2	1503175s_40.00X	598.068	167.186	0.239398	0.279544
2	1701553s_40.00X	606.664	104.659	0.162517	0.172515
2	1701553s_40.00X	96.7427	24.6615	0.233818	0.254919
2	1701553s_40.00X	211.592	63.5066	0.280324	0.300138
2	1701553s_40.00X	147.045	59.5672	0.34866	0.405095
2	1701553s_40.00X	206.975	65.3658	0.267065	0.315815
							0.298152
