# Supplementary material for: Integrated Analyses Identify CDH2 as a Hub Gene Associated with Cisplatin Resistance and Prognosis in Ovarian Cancer
Source: Int J Mol Sci. 2026 Jan 10;27(2):713. doi: 10.3390/ijms27020713 (PMC12841472; doi:10.3390/ijms27020713)
Supplement: Supplementary file 1 [file ijms-27-00713-s001.zip › Supplementary Table S2.xlsx]

## Sheet: A
p_val	avg_log2FC	pct.1	pct.2	p_val_adj	cluster	gene
2.46053908729761e-55	6.69159859087027	0.562	0.038	4.90016359235318e-51	0	ACKR1
4.35386290592966e-50	8.13172395038031	0.484	0.016	8.67071797715892e-46	0	SELE
1.5203229723391e-45	6.19341282486043	0.461	0.021	3.02772319941332e-41	0	PLVAP
7.67403385765494e-45	7.01736085134369	0.452	0.021	1.52828384275198e-40	0	RAMP3
2.83483355101184e-30	7.59405654116101	0.3	0.007	5.64557101684007e-26	0	CCL14
1.92030102320157e-29	4.60503026509888	0.35	0.031	3.82427948770592e-25	0	ABCG2
2.51754082054264e-26	4.70998568023614	0.341	0.04	5.01368254411067e-22	0	TFPI
1.68274153376978e-25	6.38306078529601	0.258	0.007	3.35117976450251e-21	0	SELP
1.377757019164e-24	4.51042725122421	0.276	0.016	2.74380310366511e-20	0	GMFG
6.56148690014908e-19	4.61115863577988	0.267	0.038	1.30672011616469e-14	0	NOSTRIN
4.33257607857695e-60	4.07500793771938	0.569	0.022	8.62832526048599e-56	1	ZNF165
6.54643972696962e-55	5.22622950457905	0.642	0.067	1.303723471626e-50	1	KRT17
4.23303603840238e-50	3.32245864215849	0.599	0.055	8.43009127047835e-46	1	LAMC2
4.00220515135319e-49	3.40777864036427	0.657	0.089	7.97039155891988e-45	1	C6orf132
1.3505612223655e-47	3.90315409359101	0.533	0.04	2.68964267434089e-43	1	PRSS22
2.69484637760043e-47	3.6260700693581	0.54	0.042	5.36678656099125e-43	1	LONRF2
7.50880234990584e-44	3.13203509159598	0.584	0.069	1.49537798798375e-39	1	AL121944.1
8.47757514919198e-33	3.4885986925891	0.46	0.057	1.68830909096158e-28	1	LAMB3
1.96334651492787e-22	3.16332398518341	0.27	0.022	3.91000458447885e-18	1	AL512274.1
1.09514509606242e-21	3.8969843396783	0.263	0.022	2.18098145880831e-17	1	CXCL10
5.37280036672144e-45	3.24805415999451	0.752	0.179	1.06999319303258e-40	2	EMX2
2.93457690533711e-25	2.65793322299883	0.719	0.242	5.84420990697885e-21	2	S100A1
4.37710924063101e-25	2.85474962164223	0.455	0.088	8.71701305271665e-21	2	MEIS1
1.05934889738097e-24	3.40736961315698	0.446	0.09	2.1096933291342e-20	2	PAX2
4.34327173482887e-20	3.49079330825208	0.281	0.033	8.64962565991169e-16	2	CCDC8
3.36080467915577e-18	3.22152664139361	0.545	0.188	6.69304251853871e-14	2	CAPS
5.20733697024769e-18	3.12275534422774	0.339	0.067	1.03704115762483e-13	2	TMEM139
9.34562576751548e-11	3.54241272890148	0.264	0.069	1.86118137160071e-06	2	RSPH1
1.99683480923365e-07	2.70554345638029	0.256	0.094	0.00397669652258881	2	C9orf116
3.62463834890012e-07	3.06309013373441	0.256	0.096	0.00721846727183459	2	DEFB1
1.77154172977213e-56	4.8941115046518	0.741	0.11	3.52802535484121e-52	3	CXCL12
1.14466517579042e-55	5.00580621050463	0.648	0.064	2.27960069758662e-51	3	FBLN2
1.45644061438016e-47	8.0463077323056	0.407	0.007	2.90050148353808e-43	3	SEMA3G
1.51628672654008e-34	5.06215671767155	0.389	0.028	3.01968501590457e-30	3	TMEM178A
1.20512525498627e-28	6.08628173049891	0.287	0.013	2.40000694530516e-24	3	GJA5
4.74308074226755e-28	4.24680675748071	0.528	0.12	9.44584529822582e-24	3	IGFBP3
5.93895933691063e-28	4.88494311192026	0.324	0.024	1.18274375194575e-23	3	TM6SF1
4.39180460328776e-26	5.11368783314125	0.269	0.013	8.74627886744758e-22	3	SYT1
2.02303713130573e-21	4.87419535905815	0.315	0.041	4.02887844699536e-17	3	FBLN5
1.19843171585625e-13	4.15162557165515	0.287	0.066	2.38667676212772e-09	3	GUCY1A1
1.634710192959e-74	9.44669117466929	0.576	0.003	3.25552534927785e-70	4	ANXA8
1.0237031513839e-67	9.08406220826808	0.559	0.007	2.03870482598105e-63	4	PLA2G2A
3.75163744894828e-65	9.47499656387838	0.763	0.05	7.47138597958049e-61	4	COL1A1
5.27260381459423e-60	9.75119214881199	0.458	0.002	1.05003904967644e-55	4	HAS1
2.00472723359286e-58	9.02866016973503	0.729	0.055	3.99241428570018e-54	4	COL1A2
9.50039650035338e-51	9.01516769413017	0.39	0.002	1.89200396304538e-46	4	THBS2
6.77064274103794e-44	9.00157292967747	0.322	0	1.3483735018777e-39	4	OSR1
1.45908267854284e-41	9.05115064679965	0.322	0.002	2.90576315431807e-37	4	OGN
2.89016092424489e-39	9.19598024064828	0.305	0.002	5.75575548063371e-35	4	COL5A1
4.52652299323535e-37	9.4058931544663	0.271	0	9.0145705410282e-33	4	IGFL2

## Sheet: B
ENTREZID	Pathway	SYMBOL	logFC	AveExpr	t	P.Value	adj.P.Val	B				CDK1	p53 signaling pathway
10000	Toll-like receptor signaling pathway	AKT3	0.145495	3.28704	1.75434	0.113469	0.782237	-5.08164				GADD45A	p53 signaling pathway
1017	p53 signaling pathway	CDK2	0.219213	7.22761	0.86697	0.408609	0.910971	-6.12317				PIK3R1	Toll-like receptor (TLR) signaling pathways
1019	p53 signaling pathway	CDK4	0.254283	9.54823	0.98024	0.35273	0.89774	-6.01951				CXCL8	Toll-like receptor (TLR) signaling pathways
1022	Nucleotide excision repair	CDK7	0.117888	8.36624	1.21967	0.253767	0.867515	-5.76817				CUL4A	nucleotide excision repair
1026	p53 signaling pathway	CDKN1A	1.1506	7.69231	1.22642	0.251339	0.867515	-5.7605				XPA	nucleotide excision repair
1029	p53 signaling pathway	CDKN2A	0.336655	10.0228	0.763689	0.464716	0.926023	-6.20829				MCM4	DNA replication
10535	DNA replication	RNASEH2A	0.254882	8.50876	0.563051	0.587231	0.949963	-6.34601				POLE	DNA replication
1069	Nucleotide excision repair	CETN2	0.26267	9.00575	1.45485	0.179882	0.831466	-5.48454
10848	p53 signaling pathway	PPP1R13L	0.376003	6.03407	2.48782	0.0346929	0.598548	-3.97386
11200	p53 signaling pathway	CHEK2	0.253768	7.06074	0.98365	0.35114	0.89739	-6.01623
143686	p53 signaling pathway	SESN3	1.38721	5.42997	2.80226	0.0207532	0.505995	-3.47484
1642	Nucleotide excision repair	DDB1	0.253133	9.56686	1.47598	0.174256	0.826652	-5.45751
1643	p53 signaling pathway	DDB2	0.497077	7.69214	1.13383	0.286333	0.873931	-5.863
1643	Nucleotide excision repair	DDB2	0.497077	7.69214	1.13383	0.286333	0.873931	-5.863
1647	p53 signaling pathway	GADD45A	0.281302	8.64769	0.603214	0.561345	0.945237	-6.32148
1763	DNA replication	DNA2	0.280148	5.3962	0.953332	0.365468	0.901106	-6.04508
2067	Nucleotide excision repair	ERCC1	0.602842	9.07252	1.94802	0.0834246	0.739667	-4.80206
207	Toll-like receptor signaling pathway	AKT1	0.509792	7.20843	1.91412	0.0880745	0.745127	-4.85186
2072	Nucleotide excision repair	ERCC4	0.0995333	5.77904	0.532928	0.607065	0.951262	-6.36337
208	Toll-like receptor signaling pathway	AKT2	0.16396	3.60175	1.01932	0.334825	0.890784	-5.98138
2237	DNA replication	FEN1	0.462547	9.02634	1.18201	0.267664	0.868749	-5.81039
23118	Toll-like receptor signaling pathway	TAB2	0.198717	6.652	1.11731	0.292966	0.878039	-5.88066
23649	DNA replication	POLA2	0.22803	6.58599	0.831554	0.427297	0.916323	-6.1534
246243	DNA replication	RNASEH1	0.371455	7.72312	2.30905	0.0464731	0.650303	-4.25382
246721	Nucleotide excision repair	POLR2J2	0.0963117	5.43985	0.755039	0.469635	0.926023	-6.21499
25946	p53 signaling pathway	ZNF385A	0.264697	4.83118	1.55756	0.153967	0.817423	-5.35104
27113	p53 signaling pathway	BBC3	0.296003	4.86589	0.565668	0.585525	0.949255	-6.34446
27244	p53 signaling pathway	SESN1	0.891988	6.50727	2.14491	0.0607149	0.691532	-4.50658
2810	p53 signaling pathway	SFN	1.15489	4.86981	3.44432	0.00740595	0.349717	-2.45686
2966	Nucleotide excision repair	GTF2H2	0.257123	9.35897	0.845398	0.419923	0.913825	-6.14171
2967	Nucleotide excision repair	GTF2H3	0.186197	6.71255	1.13671	0.28519	0.873931	-5.85991
3551	Toll-like receptor signaling pathway	IKBKB	0.28676	6.35728	1.11814	0.292633	0.878039	-5.87979
3661	Toll-like receptor signaling pathway	IRF3	0.22268	5.65667	1.54783	0.156271	0.817423	-5.36391
3725	Toll-like receptor signaling pathway	JUN	0.315863	3.63253	1.62417	0.138989	0.809443	-5.26172
3732	p53 signaling pathway	CD82	0.216488	5.91652	1.56495	0.152236	0.817423	-5.34123
3978	DNA replication	LIG1	0.186753	7.1226	0.719485	0.490209	0.927956	-6.24184
3978	Nucleotide excision repair	LIG1	0.186753	7.1226	0.719485	0.490209	0.927956	-6.24184
4173	DNA replication	MCM4	0.271632	8.69372	0.595488	0.566274	0.945428	-6.32632
4175	DNA replication	MCM6	0.272642	8.09057	0.771366	0.460377	0.926023	-6.20228
472	p53 signaling pathway	ATM	0.201725	4.5656	1.10416	0.298335	0.879314	-5.89459
50484	p53 signaling pathway	RRM2B	0.255805	8.96062	0.721324	0.489131	0.927886	-6.24048
5054	p53 signaling pathway	SERPINE1	0.539287	4.46147	3.85054	0.00394703	0.248622	-1.82906
5111	DNA replication	PCNA	0.368383	11.377	1.25289	0.242003	0.867515	-5.73016
5111	Nucleotide excision repair	PCNA	0.368383	11.377	1.25289	0.242003	0.867515	-5.73016
51512	p53 signaling pathway	GTSE1	0.172577	4.13059	0.886279	0.398664	0.909421	-6.10625
5291	Toll-like receptor signaling pathway	PIK3CB	0.145305	4.41905	1.01181	0.338209	0.891562	-5.98879
5295	Toll-like receptor signaling pathway	PIK3R1	0.285617	6.15512	0.585974	0.572378	0.945792	-6.3322
5296	Toll-like receptor signaling pathway	PIK3R2	0.159212	6.35775	2.52155	0.0328292	0.587739	-3.92062
5366	p53 signaling pathway	PMAIP1	0.710045	3.57424	6.36347	0.000134241	0.0353503	1.52487
54107	Nucleotide excision repair	POLE3	0.154145	9.42316	0.434379	0.674302	0.963797	-6.41386
54107	DNA replication	POLE3	0.154145	9.42316	0.434379	0.674302	0.963797	-6.41386
54205	p53 signaling pathway	CYCS	0.657408	5.7845	5.30512	0.000500372	0.0825572	0.231835
5424	DNA replication	POLD1	0.182388	6.9401	0.581204	0.575451	0.945795	-6.33512
5424	Nucleotide excision repair	POLD1	0.182388	6.9401	0.581204	0.575451	0.945795	-6.33512
5426	Nucleotide excision repair	POLE	0.127497	8.11343	0.819232	0.433935	0.917892	-6.16367
5426	DNA replication	POLE	0.127497	8.11343	0.819232	0.433935	0.917892	-6.16367
5427	DNA replication	POLE2	0.277767	8.33004	0.550422	0.595504	0.950759	-6.3534
5427	Nucleotide excision repair	POLE2	0.277767	8.33004	0.550422	0.595504	0.950759	-6.3534
5430	Nucleotide excision repair	POLR2A	0.327058	7.71654	2.09285	0.0660614	0.697333	-4.58563
5431	Nucleotide excision repair	POLR2B	0.111567	10.9313	1.48219	0.172632	0.824144	-5.44952
5432	Nucleotide excision repair	POLR2C	0.12485	8.59734	1.21931	0.253898	0.867515	-5.76858
5433	Nucleotide excision repair	POLR2D	0.252837	4.90205	0.99119	0.347642	0.89739	-6.00895
5434	Nucleotide excision repair	POLR2E	0.223683	4.66583	1.18946	0.264868	0.867988	-5.80212
5435	Nucleotide excision repair	POLR2F	0.10885	10.7932	0.531191	0.60822	0.951262	-6.36435
5437	Nucleotide excision repair	POLR2H	0.138323	10.2634	0.629556	0.544725	0.941189	-6.30456
5438	Nucleotide excision repair	POLR2I	0.146665	9.94316	0.636968	0.5401	0.940305	-6.29967
5441	Nucleotide excision repair	POLR2L	0.622448	10.7825	1.20623	0.258657	0.867515	-5.78334
545	p53 signaling pathway	ATR	0.472492	5.84342	1.27863	0.2332	0.866278	-5.70021
5600	Toll-like receptor signaling pathway	MAPK11	0.148047	3.49606	1.44433	0.18274	0.833007	-5.49791
5606	Toll-like receptor signaling pathway	MAP2K3	0.553835	5.76536	2.36027	0.0427421	0.635799	-4.17402
56655	Nucleotide excision repair	POLE4	0.0933017	7.78457	0.26618	0.796133	0.981102	-6.47702
57804	Nucleotide excision repair	POLD4	0.775238	7.87563	3.07322	0.0133774	0.437992	-3.04316
57804	DNA replication	POLD4	0.775238	7.87563	3.07322	0.0133774	0.437992	-3.04316
581	p53 signaling pathway	BAX	0.4184	9.25402	0.882562	0.400565	0.910207	-6.10953
5879	Toll-like receptor signaling pathway	RAC1	0.203723	4.34515	1.07003	0.312624	0.884952	-5.93014
5887	Nucleotide excision repair	RAD23B	0.154433	8.82218	0.748353	0.473461	0.926023	-6.22013
595	p53 signaling pathway	CCND1	0.781845	9.50518	1.92862	0.0860569	0.745127	-4.83061
5982	Nucleotide excision repair	RFC2	0.136388	8.10813	0.537843	0.603805	0.951262	-6.3606
5982	DNA replication	RFC2	0.136388	8.10813	0.537843	0.603805	0.951262	-6.3606
5983	Nucleotide excision repair	RFC3	0.303582	6.79735	0.745253	0.475241	0.926023	-6.2225
5983	DNA replication	RFC3	0.303582	6.79735	0.745253	0.475241	0.926023	-6.2225
5985	Nucleotide excision repair	RFC5	0.157393	6.42887	0.462133	0.655019	0.96028	-6.40063
5985	DNA replication	RFC5	0.157393	6.42887	0.462133	0.655019	0.96028	-6.40063
6241	p53 signaling pathway	RRM2	0.455657	9.5109	0.996141	0.34536	0.896388	-6.00414
6300	Toll-like receptor signaling pathway	MAPK12	0.409955	5.94466	1.13134	0.287324	0.873931	-5.86567
6416	Toll-like receptor signaling pathway	MAP2K4	0.218837	7.76123	1.55056	0.155622	0.817423	-5.3603
64393	p53 signaling pathway	ZMAT3	0.4659	7.32321	1.13092	0.287493	0.873931	-5.86613
6696	Toll-like receptor signaling pathway	SPP1	5.79731	7.02879	9.57094	5.37424e-06	0.00334283	4.528
6772	Toll-like receptor signaling pathway	STAT1	0.482598	4.95138	2.09885	0.0654232	0.697333	-4.57655
6885	Toll-like receptor signaling pathway	MAP3K7	0.240528	8.19307	2.58417	0.029632	0.566626	-3.82157
7096	Toll-like receptor signaling pathway	TLR1	0.324453	3.18089	3.89104	0.00371132	0.240852	-1.76752
7187	Toll-like receptor signaling pathway	TRAF3	0.317385	6.49042	1.40147	0.194797	0.845374	-5.55174
7189	Toll-like receptor signaling pathway	TRAF6	1.25991	6.27875	7.67329	3.18848e-05	0.0126687	2.90111
7508	Nucleotide excision repair	XPC	0.482047	8.447	1.16811	0.272948	0.870745	-5.82573
836	p53 signaling pathway	CASP3	0.282882	6.6307	1.11687	0.293144	0.878039	-5.88113
83667	p53 signaling pathway	SESN2	0.470547	7.52843	1.14916	0.280286	0.873931	-5.84644
841	Toll-like receptor signaling pathway	CASP8	0.177165	8.19843	0.876812	0.403519	0.910624	-6.11459
841	p53 signaling pathway	CASP8	0.177165	8.19843	0.876812	0.403519	0.910624	-6.11459
84153	DNA replication	RNASEH2C	0.224577	4.89446	1.30448	0.224626	0.858823	-5.66971
8451	Nucleotide excision repair	CUL4A	0.220915	8.87347	1.48948	0.170744	0.823948	-5.44012
84883	p53 signaling pathway	AIFM2	0.167463	3.44642	3.05301	0.0138205	0.439124	-3.07532
8493	p53 signaling pathway	PPM1D	0.237907	9.8439	0.604575	0.56048	0.944903	-6.32063
8737	Toll-like receptor signaling pathway	RIPK1	0.138413	5.33394	2.00162	0.0765434	0.727353	-4.72261
8772	Toll-like receptor signaling pathway	FADD	0.224975	6.24502	0.775019	0.458323	0.925734	-6.19941
891	p53 signaling pathway	CCNB1	0.177242	9.66435	0.560616	0.588821	0.950499	-6.34745
896	p53 signaling pathway	CCND3	0.365855	7.16308	1.19754	0.261861	0.867515	-5.79309
898	p53 signaling pathway	CCNE1	0.773765	5.24128	3.38618	0.00811716	0.357695	-2.54807
901	p53 signaling pathway	CCNG2	0.587437	6.84505	2.19296	0.056155	0.68076	-4.43311
9134	p53 signaling pathway	CCNE2	0.567097	7.19217	1.17968	0.268545	0.868749	-5.81297
9538	p53 signaling pathway	EI24	0.525282	8.88304	1.96288	0.0814589	0.735245	-4.7801
9540	p53 signaling pathway	TP53I3	0.908867	9.64106	1.34233	0.212557	0.854915	-5.62434
983	p53 signaling pathway	CDK1	0.202922	10.0769	0.990308	0.34805	0.89739	-6.0098

## Sheet: C
Primer名称	序列（5' to 3'）
CDK1-F	GGAAACCAGGAAGCCTAGCATC
CDK1-R	GGATGATTCAGTGCCATTTTGCC
GADD45A-F	CTGGAGGAAGTGCTCAGCAAAG
GADD45A-R	AGAGCCACATCTCTGTCGTCGT
PIK3R1-F	CGCCTCTTCTTATCAAGCTCGTG
PIK3R1-R	GAAGCTGTCGTAATTCTGCCAGG
CXCL8-F	GAGAGTGATTGAGAGTGGACCAC
CXCL8-R	CACAACCCTCTGCACCCAGTTT
CUL4A-F	GAATGAGCGGTTCGTCAACCTG
CUL4A-R	CTGTGGCTTCTTTGTTGCCTGC
XPA-F	GAAGTCCGACAGGAAAACCGAG
XPA-R	GATGAACAATCGTCTCCCTTTTCC
MCM4-F	CTTGCTTCAGCCTTGGCTCCAA
MCM4-R	GTCGCCACACAGCAAGATGTTG
POLE-F	ACGCTGGAAGAGGTGTATGGCT
POLE-R	GGAACGGTTCTCAGAGATGAGC
