# Supplementary material for: Integrated Analyses Identify CDH2 as a Hub Gene Associated with Cisplatin Resistance and Prognosis in Ovarian Cancer
Source: Int J Mol Sci. 2026 Jan 10;27(2):713. doi: 10.3390/ijms27020713 (PMC12841472; doi:10.3390/ijms27020713)
Supplement: Supplementary file 1 [file ijms-27-00713-s001.zip › Supplementary Table S3.xlsx]

## Sheet: Drug Correlation
Gene	Drug	Pearson_cor	Pearson_p	Wilcoxon_p
CDH2	ARRY-162	-0.352773	0.0057	0.011512
CDH2	Cisplatin	0.128853	0.326497	0.17611
CDH2	Cobimetinib (isomer 1)	-0.400932	0.0015	0.002156
CDH2	Everolimus	0.403009	0.00141	0.008686
CDH2	LDK-378	-0.337176	0.008428	0.002001
CDH2	Methylene Blue	-0.399409	0.00157	0.017643
CDH2	Paclitaxel	-0.27026	0.03676	0.111957
CDH2	Rapamycin	0.370041	0.003613	0.018717
CDH2	Selumetinib	-0.369234	0.003693	0.004622
CDH2	Tamoxifen	-0.448019	0.000331	0.000555
CDH2	Temsirolimus	0.377247	0.002965	0.01379
CDH2	Trametinib	-0.338945	0.00807	0.005284
